# Supplementary material for: Dataset on the solid-liquid separation of anaerobic digestate by means of wood ash-based treatment
Source: Data Brief. 2022 Aug 12;44:108536. doi: 10.1016/j.dib.2022.108536 (PMC9428813; doi:10.1016/j.dib.2022.108536)
Supplement: Supplementary file 1 [file mmc1.xlsx]

## Sheet: Mass WBA
		DM PVWD/(%)	DM WBA/(%)	PVWD/(g)	WBA/(g)	DM mixture/(%)
	Average	7.57	98.9	3.39954	1.27872	32.5335
	St. Devitation	0.36	0.58	0.201985	0.146519	2.36126																															PVWD
																	Lid/(g)			TOTAL THEORETICAL						Filter/(g)			Filter+Alum.boat/(g)			TOTAL EXPERIMENTAL					Theoretical		Experimental
	N	Sample	Incubation time/(hours)	Acidification agent	Replicate	Tube/(g)	WBA/(g)		ave/stdev			Acid. Agent/(g)		ave/stdev			total	only lid	after blending	WI material/(g)		WS extract/(g)		dried	WI material/(g)	before used	after used	WI material/(g)	before used	after used	WI material/(g)	WI material/(g)		WS extract/(g)			WI material	WS extract	WI material	WS extract
	1	WBA	0	6.29 mol H⁺-H₂SO₄/kg WBA	1	10.4555	11.6435	1.188	1.23893			22.31	10.6665	10.6361			25.1875	2.8775		1.17493	1.22531	10.6796	10.6498	14.909	1.576	0.9799	1.0827	0.1028				1.6788	1.708	10.1757	10.1671	0.12 mol H⁺-H₂SO₄/kg PVWD	0.266989	33.4831	0.196667	33.5535
	2		0		2	10.4612	11.8059	1.3447	0.0916174			22.409	10.6031	0.031784			25.3058	2.8968		1.32991	0.0906096	10.6179	0.0308899	15.061	1.703	0.9903	1.1014	0.1111				1.8141	0.0949301	10.1337	0.0299967		0.0187919	0.293133	0.0509665	0.26685
	3				3	10.502	11.6861	1.1841				22.3249	10.6388				25.2013	2.8764		1.17107		10.6518		14.8915	1.5131	0.993	1.111	0.118				1.6311		10.1918
	4			15.21 mol H⁺-HCl/kg WBA	1	10.5527	11.5999	1.0472	1.0851			22.1009	10.501	10.4935			24.9957	2.8948		1.03568	1.07316	10.5125	10.5054	13.8565	0.409	0.9966	1.4524	0.4558				0.8648	0.905067	10.6834	10.6735	0.19 mol H⁺-HCl/kg PVWD	0.265932	33.7764	0.181767	33.8606
	5				2	10.5083	11.6499	1.1416	0.0498729			22.1633	10.5134	0.0245816			25.0411	2.8778		1.12904	0.0493243	10.526	0.0248882	13.8708	0.4847	1.0112	1.4835	0.4723				0.957	0.0471942	10.698	0.0306726		0.0188042	0.701106	0.02577	0.723414
	6				3	10.4185	11.485	1.0665				21.951	10.466				24.8367	2.8857		1.05477		10.4777		13.7262	0.422	0.9879	1.4593	0.4714				0.8934		10.6391
	7			11.97 mol H⁺-HNO₃/kg WBA	1	10.502	11.564	1.062	1.1305			22.2831	10.7191	10.6702			25.1608	2.8777		1.05032	1.11806	10.7308	10.6826	13.855	0.4753	0.9832	1.4485	0.4653				0.9406	0.9737	10.8405	10.827	0.14 mol H⁺-HNO₃/kg PVWD	0.260448	33.2893	0.1646	33.3851
	8				2	10.491	11.618	1.127	0.0703154			22.2604	10.6424	0.0424809			25.1874	2.927		1.1146	0.0695419	10.6548	0.0418658	13.9158	0.4978	1.0133	1.4649	0.4516				0.9494	0.0499042	10.82	0.011694		0.0171546	0.167773	0.0223973	0.163283
	9				3	10.4624	11.6649	1.2025				22.314	10.6491				25.1915	2.8775		1.18927		10.6623		13.944	0.6041	0.9857	1.4127	0.427				1.0311		10.8205
	10			0.16 mol H⁺-CH₃CHCOOH/kg WBA	1	10.5213	11.7413	1.22	1.28463			22.1392	10.3979	10.4773			25.0438	2.9046		1.20658	1.2705	10.4113	10.4914	15.8195	2.3936	0.9795	1.4152	0.4357				2.8293	2.98363	8.7886	8.7783	0.03 mol H⁺-CH₃CHCOOH/kg PVWD	0.251665	33.2916	0.178933	33.3643
	11				2	10.4749	11.7152	1.2403	0.0949122			22.222	10.5068	0.0695148			25.1135	2.8915		1.22666	0.0938682	10.5204	0.0702515	15.7134	2.347	0.9649	1.4354	0.4705				2.8175	0.277595	8.9296	0.156704		0.00831904	0.0587944	0.0372528	0.0722426
	12				3	10.5524	11.946	1.3936				22.4732	10.5272				25.3507	2.8775		1.37827		10.5425		16.316	2.8861	0.983	1.401	0.418				3.3041		8.6167
	13			0 mol H⁺/kg WBA	1	10.4765	11.5235	1.047	1.03577			21.6127	10.0892	10.0803			24.4993	2.8866		1.03548	1.02437	10.1007	10.0917	14.3349	0.9718	0.98	1.0336	0.0536				1.0254	1.01447	10.1108	10.1016	0 mol H⁺/kg PVWD	0.271697	33.1877	0.235433	33.224
	14				2	10.4995	11.5329	1.0334	0.0102569			21.659	10.1261	0.0508377			24.5472	2.8882		1.02203	0.010144	10.1375	0.0508893	14.3461	0.9584	0.9594	1.013	0.0536				1.012	0.00993244	10.1475	0.0511247		0.00879917	0.144937	0.0936022	0.225804
	15				3	10.5015	11.5284	1.0269				21.554	10.0256				24.4356	2.8816		1.0156		10.0369		14.3239	0.9408	0.9752	1.0404	0.0652				1.006		10.0465
	16		24	sulfuric	1	10.5001	11.737	1.2369	1.20617			22.43	10.693	10.679			25.2928	2.8628		1.22329	1.1929	10.7066	10.6923	14.9867	1.6238	0.9876	1.0702	0.0826				1.7064	1.68647	10.2235	10.1987	H₂SO₄	0.259825	33.3897	0.1654	33.4841
	17		24		2	10.5508	11.6041	1.0533	0.140052			22.3	10.6959	0.0267994			25.1813	2.8813		1.04171	0.138512	10.7075	0.0256005	14.8522	1.4201	0.9944	1.0871	0.0927				1.5128	0.164608	10.2364	0.0545095		0.0123323	0.146549	0.0300978	0.175538
	18				3	10.5546	11.8829	1.3283				22.531	10.6481				25.4111	2.8801		1.31369		10.6627		15.2105	1.7758	0.9402	1.0046	0.0644				1.8402		10.1362
	19			hydrochloric	1	10.5523	11.5995	1.0472	1.09597			22.141	10.5415	10.5327			25.0173	2.8763		1.03568	1.08391	10.553	10.5448	13.8406	0.412	0.9945	1.366	0.3715				0.7835	0.846867	10.8052	10.7818	HCl	0.265937	33.4191	0.18	33.5051
	20				2	10.4579	11.5569	1.099	0.047323			22.0949	10.538	0.0122786			24.9849	2.89		1.08691	0.0468024	10.5501	0.0118088	13.8283	0.4804	0.9511	1.3033	0.3522				0.8326	0.0715745	10.8044	0.0397814		0.0175375	0.246263	0.0160103	0.253487
	21				3	10.4591	11.6008	1.1417				22.1195	10.5187				25	2.8805		1.12914		10.5313		13.8909	0.5513	0.9499	1.3231	0.3732				0.9245		10.7359
	22			nitric	1	10.5024	11.9706	1.4682	1.2589			22.6715	10.7009	10.6962			25.567	2.8955		1.45205	1.24505	10.7171	10.71	14.6846	1.2867	0.9728	1.4149	0.4421				1.7288	1.3184	10.4403	10.6367	HNO₃	0.246358	33.2236	0.1524	33.3176
	23				2	10.4902	11.6157	1.1255	0.183525			22.296	10.6803	0.0141086			25.178	2.882		1.11312	0.181506	10.6927	0.0151001	14.1117	0.7395	1.005	1.3636	0.3586				1.0981	0.355737	10.7077	0.172212		0.0186027	0.267586	0.0161158	0.280331
	24				3	10.4957	11.6787	1.183				22.386	10.7073				25.2651	2.8791		1.16999		10.7203		14.1572	0.7824	1.0057	1.3516	0.3459				1.1283		10.762
	25			lactic	1	10.4192	11.8673	1.4481	1.3768			22.3817	10.5144	10.5438			25.281	2.8993		1.43217	1.36166	10.5303	10.559	16.1202	2.8017	0.9939	1.3829	0.389				3.1907	3.1568	8.7718	8.76383	CH₃CH(OH)COOH	0.269643	33.6342	0.1703	33.7336
	26				2	10.474	11.9711	1.4971	0.167729			22.4725	10.5014	0.0625769			25.3639	2.8914		1.48063	0.165884	10.5179	0.0607336	16.3982	3.0328	0.9664	1.3664	0.4				3.4328	0.294417	8.5657	0.194273		0.0159152	0.253728	0.0149613	0.271539
	27				3	10.4185	11.6037	1.1852				22.2194	10.6157				25.1095	2.8901		1.17216		10.6287		15.6641	2.3555	0.9884	1.4798	0.4914				2.8469		8.954
	28			control	1	10.4429	11.6713	1.2284	1.2995			21.6992	10.0279	10.0512			24.5951	2.8959		1.21489	1.28521	10.0414	10.0655	14.4142	1.0754	0.9517	0.9797	0.028				1.1034	1.2148	10.1529	10.1359	Extractant	0.258162	33.1246	0.138767	33.244
	29				2	10.5545	11.728	1.1735	0.172887			21.7684	10.0404	0.0301856			24.6918	2.9234		1.16059	0.170985	10.0533	0.0319673	14.545	1.0671	0.9815	1.0157	0.0342				1.1013	0.194772	10.1126	0.0208756		0.0217211	0.322392	0.0563509	0.319324
	30				3	10.4672	11.9638	1.4966				22.0491	10.0853				24.9292	2.8801		1.48014		10.1018		14.7427	1.3954	0.9943	1.0386	0.0443				1.4397		10.1422
	31		48	sulfuric	1	10.5327	11.6819	1.1492	1.2569			22.3734	10.6915	10.6656			25.2703	2.8969		1.13656	1.24307	10.7041	10.6794	15.0285	1.5989				2.0543	2.1144	0.0601	1.659	1.78183	10.1817	10.1406		0.245614	33.2535	0.1753	33.3238
	32		48		2	10.4709	11.8679	1.397	0.127038			22.5276	10.6597	0.0235545			25.4047	2.8771		1.38163	0.12564	10.6751	0.0228944	15.2175	1.8695				2.0549	2.1215	0.0666	1.9361	0.141199	10.1206	0.0355683		0.0177427	0.25465	0.0157363	0.265992
	33				3	10.4725	11.697	1.2245				22.3425	10.6455				25.2383	2.8958		1.21103		10.659		15.0665	1.6982				2.0095	2.0617	0.0522	1.7504		10.1196
	34			hydrochloric	1	10.5482	11.9898	1.4416	1.38543			22.561	10.5712	10.525			25.441	2.88		1.42574	1.37019	10.5871	10.5403	14.4877	1.0595				2.0532	2.3565	0.3033	1.3628	1.22003	10.65	10.6904		0.272959	33.532	0.177367	33.6276
	35				2	10.5199	11.8702	1.3503	0.04915			22.3925	10.5223	0.0448625			25.272	2.8795		1.33545	0.0486094	10.5372	0.0453052	14.1764	0.777				2.0108	2.3715	0.3607	1.1377	0.124124	10.7349	0.0425935		0.0153283	0.203654	0.0183713	0.209798
	36				3	10.4876	11.852	1.3644				22.3336	10.4816				25.2314	2.8978		1.34939		10.4966		14.1716	0.7862				2.0578	2.4312	0.3734	1.1596		10.6864
	37			nitric	1	10.4625	11.6661	1.2036	1.26737			22.33	10.6639	10.6825			25.2296	2.8996		1.19036	1.25343	10.6771	10.6964	14.0663	0.7042				2.0317	2.3857	0.354	1.0582	1.13363	10.8093	10.8162		0.24575	33.23	0.156733	33.319
	38				2	10.5022	11.6972	1.195	0.117973			22.3816	10.6844	0.0177265			25.2802	2.8986		1.18186	0.116676	10.6975	0.0187738	14.0545	0.6537				2.0181	2.3763	0.3582	1.0119	0.172314	10.8675	0.0481757		0.0091555	0.0800487	0.0225748	0.108618
	39				3	10.4758	11.8793	1.4035				22.5785	10.6992				25.4643	2.8858		1.38806		10.7146		14.3363	0.9747				1.9958	2.3519	0.3561	1.3308		10.7719
	40			lactic	1	10.4169	11.896	1.4791	1.40967			22.4141	10.5181	10.519			25.2904	2.8763		1.46283	1.39416	10.5344	10.5345	This 50-mL flask was broken. It broke at the start of the experiment, when trying to mix the content. Because it was broken, it lost most of the liquid, so no extraction was possible. Only the solid (precipitated lactic acid and ashes while the samples spend 2 days in the fridge) could be analysed	#VALUE!								4.4798		7.4146		0.262275	33.1837	0.0789333	33.3671
	41				2	10.49	11.8288	1.3388	0.070161			22.366	10.5372	0.0177671			25.2446	2.8786		1.32407	0.0693892	10.5519	0.0173528	16.741	3.3724				2.013	2.4115	0.3985	3.7709	1.00254	8.1051	0.976514		0.0142944	0.421739	0.129001	0.326836
	42				3	10.5172	11.9283	1.4111				22.43	10.5017				25.3266	2.8966		1.39558		10.5172		18.4514	5.0376				1.9666	2.1177	0.1511	5.1887		6.7241
	43			control	1	10.4711	11.8134	1.3423	1.34727			21.9476	10.1342	10.1674			24.8321	2.8845		1.32753	1.33245	10.149	10.1822	14.6027	1.2471				2.0077	2.0474	0.0397	1.2868	1.2918	10.1897	10.2229		0.260845	33.2949	0.132167	33.4236
	44				2	10.442	11.6567	1.2147	0.135118			21.8188	10.1621	0.0361426			24.6976	2.8788		1.20134	0.133632	10.1755	0.0370983	14.4503	1.1295				1.9924	2.0256	0.0332	1.1627	0.131671	10.2141	0.0383098		0.0272231	0.267553	0.0295029	0.289786
	45				3	10.4591	11.9439	1.4848				22.1498	10.2059				25.0335	2.8837		1.46847		10.2222		14.7225	1.3797				1.9985	2.0447	0.0462	1.4259		10.2648
96 BEFORE	46		96	sulfuric	1	10.4732	11.9472	1.474	1.47513			22.594	10.6468	10.6593			25.4857	2.8917		1.45779	1.45891	10.663	10.6755	16.0096	2.6447				2.0284	2.1123	0.0839	2.7286	2.43023	9.3922	9.70417		0.250809	33.2519	0.1605	33.3422
	47		96 Before blending		2	10.4979	11.9101	1.4122	0.0635076			22.5912	10.6811	0.0189716			25.4689	2.8777		1.39667	0.062809	10.6966	0.0184079	15.5483	2.1727				2.0264	2.1319	0.1055	2.2782	0.258409	9.8151	0.273901		0.0140081	0.116631	0.0184665	0.134773
	48				3	10.4439	11.9831	1.5392				22.633	10.6499				25.5117	2.8787		1.52227		10.6668		15.5071	2.1845				2.0023	2.1017	0.0994	2.2839		9.9052
	49			hydrochloric	1	10.431	11.8278	1.3968	1.4813			22.3041	10.4763	10.4546			25.182	2.8779		1.38144	1.46501	10.4917	10.4709	14.5995	1.2906				2.0017	2.455	0.4533	1.7439	1.6148	10.1292	10.3211		0.264637	33.416	0.2072	33.4734
	50				2	10.4303	11.9668	1.5365	0.0743161			22.449	10.4822	0.0427968			25.3194	2.8704		1.5196	0.0734987	10.4991	0.0425786	14.5398	1.2391				1.9764	2.3671	0.3907	1.6298	0.137216	10.3889	0.168557		0.0116623	0.16285	0.0270039	0.152967
	51				3	10.4761	11.9867	1.5106				22.392	10.4053				25.2726	2.8806		1.49398		10.4219		14.4131	1.0564				2.0017	2.416	0.4143	1.4707		10.4452
	52			nitric	1	10.4983	11.5711	1.0728	1.17127			22.1914	10.6203	10.6562			25.125	2.9336		1.061	1.15838	10.6321	10.6691	14.2402	0.8083				1.9903	2.4091	0.4188	1.2271	1.2772	10.466	10.5503		0.250981	33.295	0.160033	33.3859
	53				2	10.533	11.7997	1.2667	0.0969856			22.446	10.6463	0.0417949			25.3431	2.8971		1.25277	0.0959187	10.6602	0.042166	14.4261	0.996				1.9872	2.3708	0.3836	1.3796	0.0886878	10.5334	0.0938977		0.0211407	0.253141	0.0125676	0.271271
	54				3	10.4847	11.659	1.1743				22.3611	10.7021				25.251	2.8899		1.16138		10.715		14.2177	0.8431				1.9977	2.3795	0.3818	1.2249		10.6515
	55			lactic	1	10.4736	11.6078	1.1342	1.30377			22.1555	10.5477	10.5499			25.0503	2.8948		1.12172	1.28943	10.5602	10.5642	16.4068	3.0384				1.9581	2.5886	0.6305	3.6689	4.8876	8.013	6.96607		0.255033	33.4699	0.228733	33.4962
	56				2	10.4912	11.7929	1.3017	0.170609			22.3455	10.5526	0.00248797			25.2203	2.8748		1.28738	0.168733	10.5669	0.00357913	17.8676	4.5016				1.9685	2.2883	0.3198	4.8214	1.25311	7.0329	1.0819		0.00725608	0.145969	0.0711622	0.0819528
	57				3	10.5117	11.9871	1.4754				22.5365	10.5494				25.4124	2.8759		1.45917		10.5656		19.3229	5.9353				2.006	2.2432	0.2372	6.1725		5.8523
	58			control	1	10.4955	11.895	1.3995	1.41393			22.1193	10.2243	10.162			25.0073	2.888		1.38411	1.39838	10.2397	10.1775	14.69	1.3065				1.978	2.0374	0.0594	1.3659	1.05093	10.2579	10.525		0.245291	33.06	0.160633	33.1447
	59				2	10.4911	11.9411	1.45	0.0314414			22.093	10.1519	0.0579594			25.9715	3.8785		1.43405	0.0310956	10.1678	0.0579479	14.7254	0.3558				1.9998	2.0645	0.0647	0.4205	0.545971	11.1814	0.571767		0.0143198	0.204234	0.00378197	0.216881
	60				3	10.4767	11.869	1.3923		PVWD/(g)	total/(g)	21.9787	10.1097		PVWD acid/(g)	total/(g)	24.8646	2.8859		1.37698		10.125		14.665	1.3024				2.0145	2.0785	0.064	1.3664		10.1356
96 AFTER	61	WBA+PVWD	96	sulfuric	1	10.5178	11.8276	1.3098	1.3385	3.4921	4.8019	22.5004	10.6728	10.6847	30.1666	40.8394	25.3885	2.8881	58.338	1.55974	1.57498	44.0816	43.9169	15.3307	1.9248				1.976	2.0002	0.0242	1.949	1.9367	43.6923	43.5552		1.57498	43.9169	1.9367	43.5552
	62		96 After blending		2	10.472	11.8086	1.3366	0.0296956	3.001	4.3376	22.5001	10.6915	0.0103162	30.219	40.9105	25.3843	2.8842	58.1408	1.54907	0.0360355	43.699	0.196759	15.264	1.9078				2.0227	2.0149	-0.0078	1.9	0.0323538	43.3481	0.182484		0.0360355	0.196759	0.0323538	0.182484
	63				3	10.4189	11.788	1.3691		3.4623	4.8314	22.4777	10.6897		30.0653	40.755	25.365	2.8873	58.3645	1.61614		43.9703		15.2608	1.9546				1.9955	2.002	0.0065	1.9611		43.6253
	64			hydrochloric	1	10.5175	11.6756	1.1581	1.12767	3.2475	4.4056	22.0855	10.4099	10.5306	30.0932	40.5031	24.9647	2.8792	57.9064	1.3912	1.37142	43.5175	43.8594	14.5694	1.1727				1.9955	2.064	0.0685	1.2412	1.44367	43.6675	43.7871		1.37142	43.8594	1.44367	43.7871
	65				2	10.4179	11.5324	1.1145	0.0264356	3.2054	4.3199	21.9901	10.4577	0.169357	30.235	40.6927	24.8446	2.8545	57.0155	1.34489	0.0238794	43.6677	0.468135	14.6131	1.3407				1.972	2.0776	0.1056	1.4463	0.201163	43.5663	0.299163		0.0238794	0.468135	0.201163	0.299163
	66				3	10.4663	11.5767	1.1104		3.6985	4.8089	22.3009	10.7242		30.238	40.9622	25.1976	2.8967	58.6054	1.37816		44.3929		14.9012	1.5382				1.9832	2.0885	0.1053	1.6435		44.1276
	67			nitric	1	10.503	11.9037	1.4007	1.38863	3.1536	4.5543	22.5442	10.6405	10.6264	30.2007	40.8412	25.4248	2.8806	58.1933	1.62402	1.61276	43.7715	43.7531	15.0461	1.6625				1.946	2.0769	0.1309	1.7934	1.74523	43.6021	43.6206		1.61276	43.7531	1.74523	43.6206
	68				2	10.551	11.8556	1.3046	0.0786969	3.1063	4.4109	22.5941	10.7385	0.119721	30.2154	40.9539	25.5119	2.9178	58.0625	1.5254	0.0823164	43.8394	0.0968581	15.1212	1.6524				1.9637	2.1015	0.1378	1.7902	0.0806717	43.5746	0.0575261		0.0823164	0.0968581	0.0806717	0.0575261
	69				3	10.4869	11.9475	1.4606		3.2277	4.6883	22.4478	10.5003		30.1486	40.6489	25.331	2.8832	58.0733	1.68887		43.6483		14.917	1.5469				2.0033	2.1085	0.1052	1.6521		43.6851
	70			lactic	1	10.4666	11.7639	1.2973	1.28657	3.3801	4.6774	22.0731	10.3092	10.5306	30.3933	40.7025	24.9697	2.8966	58.2878	1.5389	1.52743	43.841	44.0917	15.7238	2.3606				1.9488	2.065	0.1162	2.4768	3.04803	42.9031	42.5711		1.52743	44.0917	3.04803	42.5711
	71				2	10.4894	11.5846	1.0952	0.186232	3.3857	4.4809	22.5373	10.9527	0.365723	30.4116	41.3643	25.4106	2.8733	58.7991	1.33945	0.182507	44.5057	0.361245	16.8964	3.5337				2.027	2.136	0.109	3.6427	0.583303	42.2025	0.351726		0.182507	0.361245	0.583303	0.351726
	72				3	10.4887	11.9559	1.4672		3.3403	4.8075	22.2857	10.3298		30.4949	40.8247	25.1574	2.8717	58.5537	1.70392		43.9283		16.2977	2.9373				1.9931	2.0804	0.0873	3.0246		42.6076
	73			control	1	10.4597	11.8158	1.3561	1.24807	3.3105	4.6666	21.826	10.0102	10.1904	29.9231	39.9333	24.714	2.888	57.6319	1.59179	1.49314	43.0081	43.3671	14.7007	1.353				1.9738	1.9979	0.0241	1.3771	1.45583	43.2228	43.4044		1.49314	43.3671	1.45583	43.4044
	74				2	10.3322	11.6355	1.3033	0.143837	3.3012	4.6045	21.8283	10.1928	0.178962	30.0567	40.2495	24.7082	2.8799	57.5244	1.53886	0.127806	43.3151	0.387587	14.6276	1.4155				2.012	2.0286	0.0166	1.4321	0.0929022	43.4219	0.173513		0.127806	0.387587	0.0929022	0.173513
	75				3	10.549	11.6338	1.0848		3.6445	4.7293	22.0019	10.3681		30.0294	40.3975	24.8864	2.8845	58.1494	1.34876		43.778		14.9672	1.5337				2.0052	2.0298	0.0246	1.5583		43.5685
	76		144	sulfuric	1	10.4757	11.8131	1.3374	1.2433	3.5326	4.87	22.3457	10.5326	10.6616	30.1581	40.6907	25.2139	2.8682	58.4555	1.59011	1.49339	43.9706	44.1044	15.1532	1.8093				1.986	2.0006	0.0146	1.8239	1.87703	43.7368	43.7207		1.49339	44.1044	1.87703	43.7207
	77		144		2	10.4883	11.6557	1.1674	0.086449	3.5863	4.7537	22.4324	10.7767	0.122642	30.2248	41.0015	25.3111	2.8787	58.2191	1.42604	0.0858871	44.3292	0.195835	15.2942	1.9272				1.9663	1.9919	0.0256	1.9528	0.0673647	43.8024	0.0907728		0.0858871	0.195835	0.0673647	0.0907728
	78				3	10.5098	11.7349	1.2251		3.334	4.5591	22.4104	10.6755		30.2428	40.9183	25.2844	2.874	58.3402	1.46401		44.0134		15.2206	1.8368				1.9737	1.9913	0.0176	1.8544		43.623
	79			hydrochloric	1	10.4701	11.7784	1.3083	1.29553	3.3918	4.7001	22.0351	10.2567	10.4082	30.157	40.4137	24.9237	2.8886	57.8792	1.55067	1.54114	43.5631	43.802	14.4343	1.0756				1.962	2.0642	0.1022	1.1778	1.2353	43.936	44.1078		1.54114	43.802	1.2353	44.1078
	80				2	10.491	11.6229	1.1319	0.157638	3.2599	4.3918	22.3541	10.7312	0.279874	30.1564	40.8876	25.2298	2.8757	58.1995	1.36622	0.170346	43.9132	0.207029	14.62	1.2533				1.9964	2.0788	0.0824	1.3357	0.0872549	43.9437	0.290981		0.170346	0.207029	0.0872549	0.290981
	81				3	10.4978	11.9442	1.4464		3.6463	5.0927	22.181	10.2368		30.3067	40.5435	25.0721	2.8911	58.6697	1.70651		43.9297		14.4952	1.1063				1.9637	2.0498	0.0861	1.1924		44.4438
	82			nitric	1	10.4414	11.7924	1.351	1.34317	3.2913	4.6423	22.5298	10.7374	10.6683	30.1946	40.932	25.4261	2.8963	58.0685	1.58529	1.59053	43.989	44.0372	14.7304	1.3927				1.9792	2.065	0.0858	1.4785	1.54443	44.0958	44.0833		1.59053	44.0372	1.54443	44.0833
	83				2	10.4871	11.8087	1.3216	0.0189088	3.7018	5.0234	22.5359	10.7272	0.110911	30.1777	40.9049	25.421	2.8851	58.7475	1.58729	0.00740513	44.341	0.282847	14.7902	1.418				1.9857	2.0755	0.0898	1.5078	0.0900253	44.4205	0.343671		0.00740513	0.282847	0.0900253	0.343671
	84				3	10.502	11.8589	1.3569		3.3953	4.7522	22.3993	10.5404		30.0879	40.6283	25.2763	2.877	58.3812	1.599		43.7815		14.9363	1.5573				1.9609	2.0506	0.0897	1.647		43.7335
	85			lactic	1	10.5506	11.7277	1.1771	1.26003	3.2355	4.4126	22.2188	10.4911	10.6671	30.5619	41.053	25.1142	2.8954	58.3596	1.40908	1.49423	44.0565	44.1599	14.3203	0.8743				2.0142	2.1656	0.1514	1.0257	1.83907	44.4399	43.815		1.49423	44.1599	1.83907	43.815
	86				2	10.5528	11.6542	1.1014	0.212599	3.2709	4.3723	22.5516	10.8974	0.208522	30.3332	41.2306	25.4439	2.8923	58.5241	1.33689	0.213088	44.266	0.104772	15.9977	2.5526				2.0163	2.1944	0.1781	2.7307	0.85519	42.8722	0.830812		0.213088	0.104772	0.85519	0.830812
	87				3	10.485	11.9866	1.5016		3.3243	4.8259	22.5994	10.6128		30.4551	41.0679	25.4766	2.8772	58.7767	1.73673		44.1571		14.9644	1.6022				1.994	2.1526	0.1586	1.7608		44.133
	88			control	1	10.4877	11.9619	1.4742	1.30587	3.5843	5.0585	22.1963	10.2344	10.2115	29.9695	40.2039	25.0913	2.895	58.2122	1.72932	1.54663	43.5331	43.3464	14.9704	1.5877				1.9785	1.9868	0.0083	1.596	1.41093	43.6664	43.4821		1.54663	43.3464	1.41093	43.4821
	89				2	10.4727	11.7982	1.3255	0.17896	3.295	4.6205	21.9833	10.1851	0.0248287	29.9996	40.1847	24.8776	2.8943	57.6947	1.56035	0.189924	43.2448	0.161876	14.8108	1.4438				2.036	2.0428	0.0068	1.4506	0.20776	43.3546	0.163476		0.189924	0.161876	0.20776	0.163476
	90				3	10.4281	11.546	1.1179		3.2313	4.3492	21.7609	10.2149		30.0474	40.2623	24.6386	2.8777	57.6076	1.35021		43.2613		14.49	1.1842				2.0222	2.0242	0.002	1.1862		43.4253
							Average	1.27872		3.36791	4.65164		10.5027
							St. Dev.	0.146519		0.724026			0.21877
							Total blend/(g)
						WBA+PVWD	Average	45.3696		Experiments
							St. Dev.	0.776958		Average	36.6048
										St. Dev.	0.676094
						WFA+PVWD	Average	27.8401
							St. Dev.	1.10668

## Sheet: Mass PVWD
		DM PVWD/(%)	DM WBA/(%)	PVWD/(g)	WBA/(g)	DM mixture/(%)
	Average	7.57	98.899	3.39954	1.27872	32.5332
	St. Deviation	0.36	0.58	0.201985	0.146519	2.36123
														Lid/(g)				TOTAL THEORETICAL				SAMPLE		Filter/(g)			Filter+Alum.boat/(g)			TOTAL EXPERIMENTAL
		N	Sample	Incubation time/(hours)	Acidification agent	Replicate	Tube/(g)	PVWD/(g)		ave/stdev	Acid. Agent/(g)		ave/stdev	total	only lid	Extract/(g)	dried	WI material/(g)		WS material/(g)		WI material/(g)	WS material/(g)	before used	after used	WI material/(g)	before used	after used	WI material/(g)	WI material/(g)		WS extract/(g)
		1	DBa	0	0.12 mmol H+-H2SO4/g DBa	1	10.5238	13.7687	3.2449	3.52693	43.9154	30.1467	30.2232	46.829	2.9136	33.146	13.567	0.245639	0.266989	33.146	33.4831	0.1296	3.1153	0.9658	0.9777	0.0119				0.1415	0.196667	33.2501	33.5535
		2		0		2	10.474	14.1863	3.7123	0.248242	44.4324	30.2461	0.068006	47.336	2.9036	33.6774	13.5443	0.281021	0.0187919	33.6774	0.293133	0.1667	3.5456	0.9812	1.021	0.0398				0.2065	0.0509665	33.7519	0.26685
		3				3	10.5347	14.1583	3.6236		44.4351	30.2768		47.319	2.8839	33.6261	13.6468	0.274307		33.6261		0.2282	3.3954	0.9529	0.9667	0.0138				0.242		33.6584
		4			0.19 mol HCl/kg DBa	1	10.43	13.6621	3.2321	3.51297	43.8125	30.1504	30.5294	46.7046	2.8921	33.1378	13.488	0.24467	0.265932	33.1378	33.7764	0.1659	3.0662	0.9889	0.9971	0.0082				0.1741	0.181767	33.2084	33.8606
		5				2	10.476	14.1798	3.7038	0.248404	44.4212	30.2414	0.579428	47.3024	2.8812	33.6648	13.5472	0.280378	0.0188042	33.6648	0.701106	0.19	3.5138	0.9467	0.9672	0.0205				0.2105	0.02577	33.7347	0.723414
		6				3	10.4723	14.0753	3.603		45.2717	31.1964		48.1865	2.9148	34.5267	13.5343	0.272747		34.5267		0.1472	3.4558	0.9565	0.97	0.0135				0.1607		34.6387
		7			0.14 mmol H+-HNO3/g DBa	1	10.279	13.8646	3.5856	3.44053	43.9194	30.0548	30.1092	46.8453	2.9259	33.369	13.3547	0.27143	0.260448	33.369	33.2893	0.1498	3.4358	0.9681	0.9871	0.019				0.1688	0.1646	33.4716	33.3851
		8				2	10.4864	14.043	3.5566	0.226612	44.158	30.115	0.0517444	47.0374	2.8794	33.4024	13.5258	0.269235	0.0171546	33.4024	0.167773	0.16	3.3966	0.9422	0.9668	0.0246				0.1846	0.0223973	33.487	0.163283
		9				3	10.492	13.6714	3.1794		43.8292	30.1578		46.7289	2.8997	33.0965	13.5225	0.240681		33.0965		0.1308	3.0486	0.9788	0.9884	0.0096				0.1404		33.1968
		10			0.03 mmol H+-CH3CHCOOH/g DBa	1	10.5171	13.9609	3.4438	3.3245	44.1081	30.1472	30.2187	47.0067	2.8986	33.3303	13.6	0.260696	0.251665	33.3303	33.2916	0.1843	3.2595	0.9755	1.0016	0.0261				0.2104	0.178933	33.3806	33.3643
		11				2	10.5432	13.8455	3.3023	0.109895	44.0171	30.1716	0.10349	46.9097	2.8926	33.2239	13.601	0.249984	0.00831904	33.2239	0.0587944	0.1652	3.1371	0.9127	0.9361	0.0234				0.1886	0.0372528	33.2853	0.0722426
		12				3	10.444	13.6714	3.2274		44.0088	30.3374		46.9549	2.9461	33.3205	13.5024	0.244314		33.3205		0.1123	3.1151	0.9803	1.0058	0.0255				0.1378		33.427
		13			0 mol H+/kg DBa	1	10.5551	14.054	3.4989	3.58913	43.9604	29.9064	29.8703	46.8498	2.8894	33.1404	13.5922	0.264867	0.271697	33.1404	33.1877	0.1477	3.3512	0.9879	1.02	0.0321				0.1798	0.235433	33.2255	33.224
		14				2	10.4571	14.0053	3.5482	0.116237	43.798	29.7927	0.067227	46.6851	2.8871	33.0723	13.6594	0.268599	0.00879917	33.0723	0.144937	0.3152	3.233	1.0002	1.0285	0.0283				0.3435	0.0936022	32.9974	0.225804
		15				3	10.4973	14.2176	3.7203		44.1293	29.9117		47.0139	2.8846	33.3504	13.5423	0.281627		33.3504		0.1604	3.5599	0.9646	0.9872	0.0226				0.183		33.449
		16		24	sulfuric	1	10.5164	13.913	3.3966	3.4323	44.182	30.269	30.2172	47.0887	2.9067	33.4085	13.5571	0.257123	0.259825	33.4085	33.3897	0.134	3.2626	0.973	0.9517	-0.0213				0.134	0.1654	33.5316	33.4841
		17		24		2	10.4846	13.7748	3.2902	0.162911	43.9683	30.1935	0.044914	46.8447	2.8764	33.2346	13.555	0.249068	0.0123323	33.2346	0.146549	0.194	3.0962	0.9802	0.9628	-0.0174				0.194	0.0300978	33.2897	0.175538
		18				3	10.4421	14.0522	3.6101		44.2413	30.1891		47.1374	2.8961	33.5259	13.5064	0.273285		33.5259		0.1682	3.4419	0.9693	0.9516	-0.0177				0.1682		33.631
		19			hydrochloric	1	10.3369	13.5827	3.2458	3.51303	43.7205	30.1378	30.172	46.5998	2.8793	33.1379	13.3825	0.245707	0.265937	33.1379	33.4191	0.1663	3.0795	0.9746	0.954	-0.0206				0.1663	0.18	33.2173	33.5051
		20				2	10.4592	14.1164	3.6572	0.231671	44.2594	30.143	0.0548522	47.1434	2.884	33.5233	13.5408	0.27685	0.0175375	33.5233	0.246263	0.1976	3.4596	0.9558	0.9388	-0.017				0.1976	0.0160103	33.6026	0.253487
		21				3	10.5184	14.1545	3.6361		44.3898	30.2353		47.2912	2.9014	33.5961	13.5959	0.275253		33.5961		0.1761	3.46	0.9464	0.9264	-0.02				0.1761		33.6953
		22			nitric	1	10.432	13.5075	3.0755	3.2544	43.6942	30.1867	30.2156	46.5764	2.8822	33.0294	13.4754	0.232815	0.246358	33.0294	33.2236	0.1612	2.9143	0.9813	0.962	-0.0193				0.1612	0.1524	33.101	33.3176
		23				2	10.5529	13.706	3.1531	0.245743	43.9042	30.1982	0.04045	46.8011	2.8969	33.1126	13.5836	0.23869	0.0186027	33.1126	0.267586	0.1338	3.0193	0.958	0.9407	-0.0173				0.1338	0.0161158	33.2175	0.280331
		24				3	10.552	14.0866	3.5346		44.3484	30.2618		47.2323	2.8839	33.5288	13.5981	0.267569		33.5288		0.1622	3.3724	0.992	0.9872	-0.0048				0.1622		33.6342
		25			lactic	1	10.4447	14.1622	3.7175	3.562	44.4364	30.2742	30.3419	47.3826	2.9462	33.7103	13.544	0.281415	0.269643	33.7103	33.6342	0.1531	3.5644	0.9601	0.9607	0.0006				0.1531	0.1703	33.8386	33.7336
		26				2	10.4747	13.7975	3.3228	0.210241	44.0774	30.2799	0.112302	46.9797	2.9023	33.3512	13.5545	0.251536	0.0159152	33.3512	0.253728	0.1775	3.1453	0.9719	0.966	-0.0059				0.1775	0.0149613	33.4252	0.271539
		27				3	10.5523	14.198	3.6457		44.6695	30.4715		47.5539	2.8844	33.8412	13.617	0.275979		33.8412		0.1803	3.4654	0.9866	0.983	-0.0036				0.1803		33.9369
		28			control	1	10.3403	14.0517	3.7114	3.41033	44.0855	30.0338	29.9724	46.9747	2.8892	33.4642	13.4213	0.280953	0.258162	33.4642	33.1246	0.1918	3.5196	0.9492	0.9385	-0.0107				0.1918	0.138767	33.5534	33.244
		29				2	10.4996	13.6396	3.14	0.286937	43.5601	29.9205	0.057236	46.4546	2.8945	32.8228	13.539	0.237698	0.0217211	32.8228	0.322392	0.1449	2.9951	0.9644	0.9492	-0.0152				0.1449	0.0563509	32.9156	0.319324
		30				3	10.4208	13.8004	3.3796		43.7634	29.963		46.7232	2.9598	33.0868	13.4602	0.255836		33.0868		0.0796	3.3	0.9685	0.9545	-0.014				0.0796		33.263
		31		48	sulfuric	1	10.5141	13.501	2.9869	3.24457	43.7418	30.2408	30.2545	46.6215	2.8797	33.0016	13.5544	0.226108	0.245614	33.0016	33.2535	0.1606	2.8263				1.9836	1.962	-0.0216	0.1606	0.1753	33.0671	33.3238
		32		48		2	10.4969	13.7986	3.3017	0.234382	43.9949	30.1963	0.0661775	46.8932	2.8983	33.2481	13.5871	0.249939	0.0177427	33.2481	0.25465	0.1919	3.1098				2.0223	2.0059	-0.0164	0.1919	0.0157363	33.3061	0.265992
		33				3	10.4708	13.9159	3.4451		44.2424	30.3265		47.1212	2.8788	33.5108	13.523	0.260794		33.5108		0.1734	3.2717				2.0413	2.0209	-0.0204	0.1734		33.5982
		34			hydrochloric	1	10.3405	14.1598	3.8193	3.6058	44.3737	30.2139	30.1992	47.2576	2.8839	33.7441	13.4042	0.289121	0.272959	33.7441	33.532	0.1798	3.6395				2.0476	2.0255	-0.0221	0.1798	0.177367	33.8534	33.6276
		35				2	10.343	13.7595	3.4165	0.202488	43.9396	30.1801	0.0173117	46.8307	2.8911	33.338	13.392	0.258629	0.0153283	33.338	0.203654	0.1579	3.2586				2.0472	2.0295	-0.0177	0.1579	0.0183713	33.4387	0.209798
		36				3	10.4598	14.0414	3.5816		44.2449	30.2035		47.1267	2.8818	33.514	13.536	0.271127		33.514		0.1944	3.3872				2.0536	2.0354	-0.0182	0.1944		33.5907
		37			nitric	1	10.4596	13.6162	3.1566	3.24637	43.8482	30.232	30.2294	46.7312	2.883	33.1496	13.5112	0.238955	0.24575	33.1496	33.23	0.1686	2.988				2.0164	2.0038	-0.0126	0.1686	0.156733	33.22	33.319
		38				2	10.5014	13.7	3.1986	0.120944	43.9742	30.2742	0.046155	46.8536	2.8794	33.2307	13.5517	0.242134	0.0091555	33.2307	0.0800487	0.1709	3.0277				2.0102	1.9996	-0.0106	0.1709	0.0225748	33.3019	0.108618
		39				3	10.4112	13.7951	3.3839		43.9771	30.182		46.8757	2.8986	33.3097	13.4405	0.256161		33.3097		0.1307	3.2532				1.9872	1.9766	-0.0106	0.1307		33.4352
		40			lactic	1	10.4702	14.1527	3.6825	3.46467	43.46	29.3073	29.9813	47.4174	3.9574	32.711	13.5508	0.278765	0.262275	32.711	33.1837	-0.8768	4.5593				2.0432	2.0409	-0.0023	0	0.0789333	32.9898	33.3671
		41				2	10.5024	13.8499	3.3475	0.18883	44.2773	30.4274	0.593829	47.1711	2.8938	33.5215	13.624	0.253406	0.0142944	33.5215	0.421739	0.2278	3.1197				2.011	2.0111	0.0001	0.2278	0.129001	33.5471	0.326836
		42				3	10.5034	13.8674	3.364		44.0767	30.2093		47.1493	3.0726	33.3186	13.5881	0.254655		33.3186		0.0121	3.3519				2.0037	2.0006	-0.0031	0.009		33.5643
		43			control	1	10.5113	14.0611	3.5498	3.44577	44.1784	30.1173	30.11	47.0711	2.8927	33.3984	13.57	0.26872	0.260845	33.3984	33.2949	0.166	3.3838				2.0276	2.0142	-0.0134	0.166	0.132167	33.5011	33.4236
		44				2	10.4981	13.5437	3.0456	0.359619	43.7197	30.176	0.0699887	46.6099	2.8902	32.991	13.507	0.230552	0.0272231	32.991	0.267553	0.1187	2.9269				2.0173	2.0035	-0.0138	0.1187	0.0295029	33.1029	0.289786
		45				3	10.4442	14.1861	3.7419		44.2227	30.0366		47.1572	2.9345	33.4952	13.4905	0.283262		33.4952		0.1118	3.6301				2.0047	1.9944	-0.0103	0.1118		33.6667
	96 BEFORE	46		96	sulfuric	1	10.4609	13.6112	3.1503	3.3132	43.8716	30.2604	30.1895	46.7566	2.885	33.1722	13.5139	0.238478	0.250809	33.1722	33.2519	0.168	2.9823				2.0287	2.0401	0.0114	0.1794	0.1605	33.2313	33.3422
		47		96 Before blending		2	10.4295	13.7044	3.2749	0.185047	43.8751	30.1707	0.0636186	46.7808	2.9057	33.1977	13.4654	0.24791	0.0140081	33.1977	0.116631	0.1302	3.1447				2.0392	2.0515	0.0123	0.1425	0.0184665	33.3031	0.134773
		48				3	10.5178	14.0322	3.5144		44.1696	30.1374		47.0952	2.9256	33.3858	13.5887	0.26604		33.3858		0.1453	3.3691				2.0142	2.0285	0.0143	0.1596		33.4922
		49			hydrochloric	1	10.4087	14.0768	3.6681	3.49587	44.277	30.2002	30.1847	47.1717	2.8947	33.5906	13.5134	0.277675	0.264637	33.5906	33.416	0.21	3.4581				2.025	2.0397	0.0147	0.2247	0.2072	33.6436	33.4734
		50				2	10.6747	14.123	3.4483	0.15406	44.3247	30.2017	0.0280981	47.2019	2.8772	33.389	13.7586	0.261036	0.0116623	33.389	0.16285	0.2067	3.2416				2.0347	2.0488	0.0141	0.2208	0.0270039	33.4292	0.152967
		51				3	10.4412	13.8124	3.3712		43.9647	30.1523		46.888	2.9233	33.2683	13.5251	0.2552		33.2683		0.1606	3.2106				1.994	2.0095	0.0155	0.1761		33.3474
		52			nitric	1	10.5173	13.5106	2.9933	3.31547	43.7568	30.2462	30.2305	46.6422	2.8854	33.0129	13.5635	0.226593	0.250981	33.0129	33.295	0.1608	2.8325				2.0177	2.003	-0.0147	0.1608	0.160033	33.0787	33.3859
		53				2	10.444	13.9327	3.4887	0.279269	44.0776	30.1449	0.0788856	46.9797	2.9021	33.3695	13.4947	0.264095	0.0211407	33.3695	0.253141	0.1486	3.3401				2.0196	2.0181	-0.0015	0.1471	0.0125676	33.4865	0.271271
		54				3	10.397	13.8614	3.4644		44.1617	30.3003		47.0619	2.9002	33.5024	13.439	0.262255		33.5024		0.1418	3.3226				2.006	2.0364	0.0304	0.1722		33.5925
		55			lactic	1	10.5428	13.8164	3.2736	3.369	44.1009	30.2845	30.356	47.0735	2.9726	33.3103	13.6369	0.247812	0.255033	33.3103	33.4699	0.1215	3.1521				1.9746	2.0049	0.0303	0.1518	0.228733	33.4063	33.4962
		56				2	10.511	13.9763	3.4653	0.0958532	44.3699	30.3936	0.0619211	47.2682	2.8983	33.5966	13.676	0.262323	0.00725608	33.5966	0.145969	0.2667	3.1986				2.0334	2.0589	0.0255	0.2922	0.0711622	33.5667	0.0819528
		57				3	10.4786	13.8467	3.3681		44.2365	30.3898		47.1392	2.9027	33.5029	13.5964	0.254965		33.5029		0.2151	3.153				1.9762	2.0033	0.0271	0.2422		33.5157
		58			control	1	10.5006	13.8086	3.308	3.2403	43.914	30.1054	30.065	46.8164	2.9024	33.163	13.5543	0.250416	0.245291	33.163	33.06	0.1513	3.1567				1.9479	1.9616	0.0137	0.165	0.160633	33.2484	33.1447
		59				2	10.4867	13.873	3.3863	0.189165	43.9353	30.0623	0.0391199	46.817	2.8817	33.1923	13.511	0.256343	0.0143198	33.1923	0.204234	0.1426	3.2437				1.9685	1.9843	0.0158	0.1584	0.00378197	33.2902	0.216881
		60				3	10.5525	13.5791	3.0266		43.6064	30.0273		46.5179	2.9115	32.8248	13.5804	0.229114		32.8248		0.1164	2.9102				1.9766	2.0187	0.0421	0.1585		32.8954
	96 AFTER	61	ABaB + DBa	96	sulfuric	1	10.5529	14.045	3.4921	3.31847	44.2116	30.1666	30.1503	47.1064	2.8948	33.3943	13.9429	1.55974	1.57498	44.0816	43.9169	0.4952	2.9969							1.949	1.9367	43.6923	43.5552
		62		96 After blending		2	10.5014	13.5024	3.001	0.275338	43.7214	30.219	0.0781357	46.615	2.8936	32.9928	13.8106	1.54907	0.0360355	43.699	0.196759	0.4156	2.5854							1.9	0.0323538	43.3481	0.182484
		63				3	10.4992	13.9615	3.4623		44.0268	30.0653		46.9108	2.884	33.2655	13.854	1.61614		43.9703		0.4708	2.9915							1.9611		43.6253
		64			hydrochloric	1	10.511	13.7585	3.2475	3.3838	43.8517	30.0932	30.1887	46.8543	3.0026	33.0949	13.8118	1.3912	1.37142	43.5175	43.8594	0.2982	2.9493							1.2412	1.44367	43.6675	43.7871
		65				2	10.4566	13.662	3.2054	0.27335	43.897	30.235	0.0827479	46.7737	2.8767	33.1978	13.8763	1.34489	0.0238794	43.6677	0.468135	0.543	2.6624							1.4463	0.201163	43.5663	0.299163
		66				3	10.5008	14.1993	3.6985		44.4373	30.238		47.3297	2.8924	33.6565	13.7103	1.37816		44.3929		0.3171	3.3814							1.6435		44.1276
		67			nitric	1	10.4801	13.6337	3.1536	3.16253	43.8344	30.2007	30.1882	46.7319	2.8975	33.1156	13.869	1.62402	1.61276	43.7715	43.7531	0.4914	2.6622							1.7934	1.74523	43.6021	43.6206
		68				2	10.4857	13.592	3.1063	0.061191	43.8074	30.2154	0.0351016	46.705	2.8976	33.0866	13.9494	1.5254	0.0823164	43.8394	0.0968581	0.5661	2.5402							1.7902	0.0806717	43.5746	0.0575261
		69				3	10.4589	13.6866	3.2277		43.8352	30.1486		46.7176	2.8824	33.132	13.9215	1.68887		43.6483		0.5802	2.6475							1.6521		43.6851
		70			lactic	1	10.4596	13.8397	3.3801	3.3687	44.233	30.3933	30.4333	47.1404	2.9074	33.5175	13.7547	1.5389	1.52743	43.841	44.0917	0.3877	2.9924							2.4768	3.04803	42.9031	42.5711
		71				2	10.4224	13.8081	3.3857	0.024754	44.2197	30.4116	0.0541546	47.1379	2.9182	33.541	13.6965	1.33945	0.182507	44.5057	0.361245	0.3559	3.0298							3.6427	0.583303	42.2025	0.351726
		72				3	10.4877	13.828	3.3403		44.3229	30.4949		47.2058	2.8829	33.5823	13.6702	1.70392		43.9283		0.2996	3.0407							3.0246		42.6076
		73			control	1	10.4722	13.7827	3.3105	3.41873	43.7058	29.9231	30.0031	46.6958	2.99	32.983	13.7586	1.59179	1.49314	43.0081	43.3671	0.2964	3.0141							1.3771	1.45583	43.2228	43.4044
		74				2	10.464	13.7652	3.3012	0.195575	43.8219	30.0567	0.0705856	46.7111	2.8892	33.108	13.8635	1.53886	0.127806	43.3151	0.387587	0.5103	2.7909							1.4321	0.0929022	43.4219	0.173513
		75				3	10.4755	14.12	3.6445		44.1494	30.0294		47.0381	2.8887	33.398	13.7365	1.34876		43.778		0.3723	3.2722							1.5583		43.5685
		76		144	sulfuric	1	10.5007	14.0333	3.5326	3.4843	44.1914	30.1581	30.2086	47.0876	2.8962	33.4233	13.8025	1.59011	1.49339	43.9706	44.1044	0.4056	3.127							1.8239	1.87703	43.7368	43.7207
		77		144		2	10.3277	13.914	3.5863	0.132904	44.1388	30.2248	0.0446225	47.0411	2.9023	33.5396	13.652	1.42604	0.0858871	44.3292	0.195835	0.422	3.1643							1.9528	0.0673647	43.8024	0.0907728
		78				3	10.5195	13.8535	3.334		44.0963	30.2428		46.9717	2.8754	33.3244	13.8563	1.46401		44.0134		0.4614	2.8726							1.8544		43.623
		79			hydrochloric	1	10.5517	13.9435	3.3918	3.43267	44.1005	30.157	30.2067	46.9796	2.8791	33.292	13.8584	1.55067	1.54114	43.5631	43.802	0.4276	2.9642							1.1778	1.2353	43.936	44.1078
		80				2	10.4647	13.7246	3.2599	0.196415	43.881	30.1564	0.0866031	46.7574	2.8764	33.1695	13.7284	1.36622	0.170346	43.9132	0.207029	0.3873	2.8726							1.3357	0.0872549	43.9437	0.290981
		81				3	10.4853	14.1316	3.6463		44.4383	30.3067		47.3447	2.9064	33.677	13.6929	1.70651		43.9297		0.3012	3.3451							1.1924		44.4438
		82			nitric	1	10.553	13.8443	3.2913	3.4628	44.0389	30.1946	30.1534	46.9296	2.8907	33.2367	13.9514	1.58529	1.59053	43.989	44.0372	0.5077	2.7836							1.4785	1.54443	44.0958	44.0833
		83				2	10.4289	14.1307	3.7018	0.213412	44.3084	30.1777	0.0573506	47.2082	2.8998	33.5993	13.7958	1.58729	0.00740513	44.341	0.282847	0.4671	3.2347							1.5078	0.0900253	44.4205	0.343671
		84				3	10.5518	13.9471	3.3953		44.035	30.0879		46.9362	2.9012	33.2262	13.767	1.599		43.7815		0.314	3.0813							1.647		43.7335
		85			lactic	1	10.4649	13.7004	3.2355	3.2769	44.2623	30.5619	30.4501	47.1411	2.8788	33.5525	13.8028	1.40908	1.49423	44.0565	44.1599	0.4591	2.7764							1.0257	1.83907	44.4399	43.815
		86				2	10.501	13.7719	3.2709	0.044703	44.1051	30.3332	0.114433	46.9937	2.8886	33.3565	13.8019	1.33689	0.213088	44.266	0.104772	0.4123	2.8586							2.7307	0.85519	42.8722	0.830812
		87				3	10.4772	13.8015	3.3243		44.2566	30.4551		47.1657	2.9091	33.5278	13.802	1.73673		44.1571		0.4157	2.9086							1.7608		44.133
		88			blank	1	10.5519	14.1362	3.5843	3.3702	44.1057	29.9695	30.0055	47.045	2.9393	33.2825	13.866	1.72932	1.54663	43.5331	43.3464	0.3748	3.2095							1.596	1.41093	43.6664	43.4821
		89				2	10.5084	13.8034	3.295	0.188132	43.803	29.9996	0.0392837	46.6874	2.8844	33.0452	13.838	1.56035	0.189924	43.2448	0.161876	0.4452	2.8498							1.4506	0.20776	43.3546	0.163476
		90				3	10.4746	13.7059	3.2313		43.7533	30.0474		46.6568	2.9035	33.0341	13.6448	1.35021		43.2613		0.2667	2.9646							1.1862		43.4253
								Average	3.39954		Average	30.1886
								St. Deviation	0.201985		St. Deviation	0.195907

## Sheet: ANOVA WI WBA
	WI material of WBA				Before blending	After belnding					WI material of WBA				Before blending	After belnding					WI material of WBA				Before blending	After belnding
	Dose	0	24	48	96	96	144				Dose	0	24	48	96	96	144				Dose	0	24	48	96	96	144
	6.29 mol H⁺-H₂SO₄/kg WBA	1.6788	1.7064	1.659	2.7286	1.949	1.8239				15.21 mol H⁺-HCl/kg WBA	0.8648	0.7835	1.3628	1.7439	1.2412	1.1778				6.29 mol H⁺-H₂SO₄/kg WBA	1.6788	1.7064	1.659	2.7286	1.949	1.8239
		1.8141	1.5128	1.9361	2.2782	1.9	1.9528					0.957	0.8326	1.1377	1.6298	1.4463	1.3357					1.8141	1.5128	1.9361	2.2782	1.9	1.9528
		1.6311	1.8402	1.7504	2.2839	1.9611	1.8544					0.8934	0.9245	1.1596	1.4707	1.6435	1.1924					1.6311	1.8402	1.7504	2.2839	1.9611	1.8544
	15.21 mol H⁺-HCl/kg WBA	0.8648	0.7835	1.3628	1.7439	1.2412	1.1778				11.97 mol H⁺-HNO₃/kg WBA	0.9406	1.7288	1.0582	1.2271	1.7934	1.4785				0.16 mol H⁺-CH₃CHCOOH/kg WBA	2.8293	3.1907	4.4798	3.6689	2.4768	1.0257
		0.957	0.8326	1.1377	1.6298	1.4463	1.3357					0.9494	1.0981	1.0119	1.3796	1.7902	1.5078					2.8175	3.4328	3.7709	4.8214	3.6427	2.7307
		0.8934	0.9245	1.1596	1.4707	1.6435	1.1924					1.0311	1.1283	1.3308	1.2249	1.6521	1.647					3.3041	2.8469	5.1887	6.1725	3.0246	1.7608
	11.97 mol H⁺-HNO₃/kg WBA	0.9406	1.7288	1.0582	1.2271	1.7934	1.4785				0 mol H⁺/kg WBA	1.0254	1.1034	1.2868	1.3659	1.3771	1.596				0 mol H⁺/kg WBA	1.0254	1.1034	1.2868	1.3659	1.3771	1.596
		0.9494	1.0981	1.0119	1.3796	1.7902	1.5078					1.012	1.1013	1.1627	0.4205	1.4321	1.4506					1.012	1.1013	1.1627	0.4205	1.4321	1.4506
		1.0311	1.1283	1.3308	1.2249	1.6521	1.647					1.006	1.4397	1.4259	1.3664	1.5583	1.1862					1.006	1.4397	1.4259	1.3664	1.5583	1.1862
	0.16 mol H⁺-CH₃CHCOOH/kg WBA	2.8293	3.1907	4.4798	3.6689	2.4768	1.0257
		2.8175	3.4328	3.7709	4.8214	3.6427	2.7307				Anova: Two-Factor With Replication										Anova: Two-Factor With Replication
		3.3041	2.8469	5.1887	6.1725	3.0246	1.7608
	0 mol H⁺/kg WBA	1.0254	1.1034	1.2868	1.3659	1.3771	1.596				SUMMARY	0	24	48	96	96	144	Total			SUMMARY	0	24	48	96	96	144	Total
		1.012	1.1013	1.1627	0.4205	1.4321	1.4506				15.21 mol H⁺-HCl/kg WBA										6.29 mol H⁺-H₂SO₄/kg WBA
		1.006	1.4397	1.4259	1.3664	1.5583	1.1862				Count	3	3	3	3	3	3	18			Count	3	3	3	3	3	3	18
											Sum	2.7152	2.5406	3.6601	4.8444	4.331	3.7059	21.7972			Sum	5.124	5.0594	5.3455	7.2907	5.8101	5.6311	34.2608
	Anova: Two-Factor With Replication										Average	0.905067	0.846867	1.22003	1.6148	1.44367	1.2353	1.21096			Average	1.708	1.68647	1.78183	2.43023	1.9367	1.87703	1.90338
											Variance	0.00222729	0.0051229	0.0154066	0.0188283	0.0404665	0.00761341	0.0889103			Variance	0.00901173	0.0270957	0.0199371	0.0667751	0.00104677	0.004538	0.0820553
	SUMMARY	0	24	48	96	96	144	Total
	6.29 mol H⁺-H₂SO₄/kg WBA										11.97 mol H⁺-HNO₃/kg WBA										0.16 mol H⁺-CH₃CHCOOH/kg WBA
	Count	3	3	3	3	3	3	18			Count	3	3	3	3	3	3	18			Count	3	3	3	3	3	3	18
	Sum	5.124	5.0594	5.3455	7.2907	5.8101	5.6311	34.2608			Sum	2.9211	3.9552	3.4009	3.8316	5.2357	4.6333	23.9778			Sum	8.9509	9.4704	13.4394	14.6628	9.1441	5.5172	61.1848
	Average	1.708	1.68647	1.78183	2.43023	1.9367	1.87703	1.90338			Average	0.9737	1.3184	1.13363	1.2772	1.74523	1.54443	1.3321			Average	2.98363	3.1568	4.4798	4.8876	3.04803	1.83907	3.39916
	Variance	0.00901173	0.0270957	0.0199371	0.0667751	0.00104677	0.004538	0.0820553			Variance	0.00249043	0.126549	0.0296919	0.00786553	0.00650792	0.00810456	0.0895786			Variance	0.077059	0.0866816	0.502539	1.57029	0.340243	0.731351	1.47834
	15.21 mol H⁺-HCl/kg WBA										0 mol H⁺/kg WBA										0 mol H⁺/kg WBA
	Count	3	3	3	3	3	3	18			Count	3	3	3	3	3	3	18			Count	3	3	3	3	3	3	18
	Sum	2.7152	2.5406	3.6601	4.8444	4.331	3.7059	21.7972			Sum	3.0434	3.6444	3.8754	3.1528	4.3675	4.2328	22.3163			Sum	3.0434	3.6444	3.8754	3.1528	4.3675	4.2328	22.3163
	Average	0.905067	0.846867	1.22003	1.6148	1.44367	1.2353	1.21096			Average	1.01447	1.2148	1.2918	1.05093	1.45583	1.41093	1.23979			Average	1.01447	1.2148	1.2918	1.05093	1.45583	1.41093	1.23979
	Variance	0.00222729	0.0051229	0.0154066	0.0188283	0.0404665	0.00761341	0.0889103			Variance	9.86533e-05	0.0379361	0.0173373	0.298085	0.00863081	0.0431641	0.0769234			Variance	9.86533e-05	0.0379361	0.0173373	0.298085	0.00863081	0.0431641	0.0769234
	11.97 mol H⁺-HNO₃/kg WBA										Total										Total
	Count	3	3	3	3	3	3	18			Count	9	9	9	9	9	9				Count	9	9	9	9	9	9
	Sum	2.9211	3.9552	3.4009	3.8316	5.2357	4.6333	23.9778			Sum	8.6797	10.1402	10.9364	11.8288	13.9342	12.572				Sum	17.1183	18.1742	22.6603	25.1063	19.3217	15.3811
	Average	0.9737	1.3184	1.13363	1.2772	1.74523	1.54443	1.3321			Average	0.964411	1.12669	1.21516	1.31431	1.54824	1.39689				Average	1.90203	2.01936	2.51781	2.78959	2.14686	1.70901
	Variance	0.00249043	0.126549	0.0296919	0.00786553	0.00650792	0.00810456	0.0895786			Variance	0.0034967	0.0884585	0.020313	0.141584	0.0357567	0.0327496				Variance	0.769773	0.807393	2.34527	3.31643	0.587654	0.245012
	0.16 mol H⁺-CH₃CHCOOH/kg WBA
	Count	3	3	3	3	3	3	18			ANOVA										ANOVA
	Sum	8.9509	9.4704	13.4394	14.6628	9.1441	5.5172	61.1848			Source of Variation	SS	df	MS	F	P-value	F crit				Source of Variation	SS	df	MS	F	P-value	F crit
	Average	2.98363	3.1568	4.4798	4.8876	3.04803	1.83907	3.39916			Sample	0.144168	2	0.0720839	1.91904	0.161464	3.25945				Sample	44.0432	2	22.0216	103.177	1.2397e-15	3.25945
	Variance	0.077059	0.0866816	0.502539	1.57029	0.340243	0.731351	1.47834			Columns	1.90731	5	0.381462	10.1554	3.98141e-06	2.47717				Columns	7.30541	5	1.46108	6.84558	0.000140117	2.47717
											Interaction	1.08245	10	0.108245	2.88172	0.00953134	2.10605				Interaction	12.8454	10	1.28454	6.01842	2.651e-05	2.10605
	0 mol H⁺/kg WBA										Within	1.35225	36	0.0375626							Within	7.68364	36	0.213434
	Count	3	3	3	3	3	3	18
	Sum	3.0434	3.6444	3.8754	3.1528	4.3675	4.2328	22.3163			Total	4.48618	53								Total	71.8776	53
	Average	1.01447	1.2148	1.2918	1.05093	1.45583	1.41093	1.23979
	Variance	9.86533e-05	0.0379361	0.0173373	0.298085	0.00863081	0.0431641	0.0769234
	Total
	Count	15	15	15	15	15	15
	Sum	22.7546	24.67	29.7213	33.7823	28.8884	23.7203
	Average	1.51697	1.64467	1.98142	2.25215	1.92589	1.58135
	Variance	0.679342	0.72963	1.80979	2.37533	0.430725	0.178682
	ANOVA
	Source of Variation	SS	df	MS	F	P-value	F crit
	Sample	62.0327	4	15.5082	113.124	3.11128e-27	2.52522
	Columns	6.05241	5	1.21048	8.82985	2.52681e-06	2.36827
	Interaction	16.5909	20	0.829547	6.05112	2.69663e-08	1.74798
	Within	8.22539	60	0.13709
	Total	92.9014	89

## Sheet: ANOVA WS WBA
	WS extract of WBA				Before blending	After belnding					WS extract of WBA				Before blending	After belnding					WS extract of WBA				Before blending	After belnding
	Dose	0	24	48	96	96	144				Dose	0	24	48	96	96	144				Dose	0	24	48	96	96	144
	6.29 mol H⁺-H₂SO₄/kg WBA	10.1757	10.2235	10.1817	9.3922	43.6923	43.7368				6.29 mol H⁺-H₂SO₄/kg WBA	10.1757	10.2235	10.1817	9.3922	43.6923	43.7368				15.21 mol H⁺-HCl/kg WBA	10.6834	10.8052	10.65	10.1292	43.6675	43.936
		10.1337	10.2364	10.1206	9.8151	43.3481	43.8024					10.1337	10.2364	10.1206	9.8151	43.3481	43.8024					10.698	10.8044	10.7349	10.3889	43.5663	43.9437
		10.1918	10.1362	10.1196	9.9052	43.6253	43.623					10.1918	10.1362	10.1196	9.9052	43.6253	43.623					10.6391	10.7359	10.6864	10.4452	44.1276	44.4438
	15.21 mol H⁺-HCl/kg WBA	10.6834	10.8052	10.65	10.1292	43.6675	43.936				15.21 mol H⁺-HCl/kg WBA	10.6834	10.8052	10.65	10.1292	43.6675	43.936				11.97 mol H⁺-HNO₃/kg WBA	10.8405	10.4403	10.8093	10.466	43.6021	44.0958
		10.698	10.8044	10.7349	10.3889	43.5663	43.9437					10.698	10.8044	10.7349	10.3889	43.5663	43.9437					10.82	10.7077	10.8675	10.5334	43.5746	44.4205
		10.6391	10.7359	10.6864	10.4452	44.1276	44.4438					10.6391	10.7359	10.6864	10.4452	44.1276	44.4438					10.8205	10.762	10.7719	10.6515	43.6851	43.7335
	11.97 mol H⁺-HNO₃/kg WBA	10.8405	10.4403	10.8093	10.466	43.6021	44.0958				11.97 mol H⁺-HNO₃/kg WBA	10.8405	10.4403	10.8093	10.466	43.6021	44.0958				0 mol H⁺/kg WBA	10.1108	10.1529	10.1897	10.2579	43.2228	43.6664
		10.82	10.7077	10.8675	10.5334	43.5746	44.4205					10.82	10.7077	10.8675	10.5334	43.5746	44.4205					10.1475	10.1126	10.2141	11.1814	43.4219	43.3546
		10.8205	10.762	10.7719	10.6515	43.6851	43.7335					10.8205	10.762	10.7719	10.6515	43.6851	43.7335					10.0465	10.1422	10.2648	10.1356	43.5685	43.4253
	0.16 mol H⁺-CH₃CHCOOH/kg WBA	8.7886	8.7718	7.4146	8.013	42.9031	44.4399				0 mol H⁺/kg WBA	10.1108	10.1529	10.1897	10.2579	43.2228	43.6664
		8.9296	8.5657	8.1051	7.0329	42.2025	42.8722					10.1475	10.1126	10.2141	11.1814	43.4219	43.3546				Anova: Two-Factor With Replication
		8.6167	8.954	6.7241	5.8523	42.6076	44.133					10.0465	10.1422	10.2648	10.1356	43.5685	43.4253
	0 mol H⁺/kg WBA	10.1108	10.1529	10.1897	10.2579	43.2228	43.6664														SUMMARY	0	24	48	96	96	144	Total
		10.1475	10.1126	10.2141	11.1814	43.4219	43.3546				Anova: Two-Factor With Replication										15.21 mol H⁺-HCl/kg WBA
		10.0465	10.1422	10.2648	10.1356	43.5685	43.4253														Count	3	3	3	3	3	3	18
											SUMMARY	0	24	48	96	96	144	Total			Sum	32.0205	32.3455	32.0713	30.9633	131.361	132.323	391.086
	Anova: Two-Factor With Replication										6.29 mol H⁺-H₂SO₄/kg WBA										Average	10.6735	10.7818	10.6904	10.3211	43.7871	44.1078	21.727
											Count	3	3	3	3	3	3	18			Variance	0.00094081	0.00158256	0.0018142	0.0284116	0.0894985	0.08467	261.453
	SUMMARY	0	24	48	96	96	144	Total			Sum	30.5012	30.5961	30.4219	29.1125	130.666	131.162	382.46
	6.29 mol H⁺-H₂SO₄/kg WBA										Average	10.1671	10.1987	10.1406	9.70417	43.5552	43.7207	21.2478			11.97 mol H⁺-HNO₃/kg WBA
	Count	3	3	3	3	3	3	18			Variance	0.000899803	0.00297129	0.0012651	0.0750219	0.0333004	0.00823969	265.452			Count	3	3	3	3	3	3	18
	Sum	30.5012	30.5961	30.4219	29.1125	130.666	131.162	382.46													Sum	32.481	31.91	32.4487	31.6509	130.862	132.25	391.602
	Average	10.1671	10.1987	10.1406	9.70417	43.5552	43.7207	21.2478			15.21 mol H⁺-HCl/kg WBA										Average	10.827	10.6367	10.8162	10.5503	43.6206	44.0833	21.7557
	Variance	0.000899803	0.00297129	0.0012651	0.0750219	0.0333004	0.00823969	265.452			Count	3	3	3	3	3	3	18			Variance	0.00013675	0.029657	0.00232089	0.00881677	0.00330925	0.11811	258.53
											Sum	32.0205	32.3455	32.0713	30.9633	131.361	132.323	391.086
	15.21 mol H⁺-HCl/kg WBA										Average	10.6735	10.7818	10.6904	10.3211	43.7871	44.1078	21.727			0 mol H⁺/kg WBA
	Count	3	3	3	3	3	3	18			Variance	0.00094081	0.00158256	0.0018142	0.0284116	0.0894985	0.08467	261.453			Count	3	3	3	3	3	3	18
	Sum	32.0205	32.3455	32.0713	30.9633	131.361	132.323	391.086													Sum	30.3048	30.4077	30.6686	31.5749	130.213	130.446	383.615
	Average	10.6735	10.7818	10.6904	10.3211	43.7871	44.1078	21.727			11.97 mol H⁺-HNO₃/kg WBA										Average	10.1016	10.1359	10.2229	10.525	43.4044	43.4821	21.312
	Variance	0.00094081	0.00158256	0.0018142	0.0284116	0.0894985	0.08467	261.453			Count	3	3	3	3	3	3	18			Variance	0.00261373	0.00043579	0.00146764	0.326918	0.0301068	0.0267245	259.368
											Sum	32.481	31.91	32.4487	31.6509	130.862	132.25	391.602
	11.97 mol H⁺-HNO₃/kg WBA										Average	10.827	10.6367	10.8162	10.5503	43.6206	44.0833	21.7557			Total
	Count	3	3	3	3	3	3	18			Variance	0.00013675	0.029657	0.00232089	0.00881677	0.00330925	0.11811	258.53			Count	9	9	9	9	9	9
	Sum	32.481	31.91	32.4487	31.6509	130.862	132.25	391.602													Sum	94.8063	94.6632	95.1886	94.1891	392.436	395.02
	Average	10.827	10.6367	10.8162	10.5503	43.6206	44.0833	21.7557			0 mol H⁺/kg WBA										Average	10.534	10.5181	10.5765	10.4655	43.604	43.8911
	Variance	0.00013675	0.029657	0.00232089	0.00881677	0.00330925	0.11811	258.53			Count	3	3	3	3	3	3	18			Variance	0.110527	0.0940527	0.0747167	0.102879	0.0583487	0.15157
											Sum	30.3048	30.4077	30.6686	31.5749	130.213	130.446	383.615
	0.16 mol H⁺-CH₃CHCOOH/kg WBA										Average	10.1016	10.1359	10.2229	10.525	43.4044	43.4821	21.312
	Count	3	3	3	3	3	3	18			Variance	0.00261373	0.00043579	0.00146764	0.326918	0.0301068	0.0267245	259.368			ANOVA
	Sum	26.3349	26.2915	22.2438	20.8982	127.713	131.445	354.927													Source of Variation	SS	df	MS	F	P-value	F crit
	Average	8.7783	8.76383	7.4146	6.96607	42.5711	43.815	19.7181			Total										Sample	2.21954	2	1.10977	26.3696	8.85868e-08	3.25945
	Variance	0.0245562	0.0377418	0.47679	1.17051	0.123711	0.690248	292.636			Count	12	12	12	12	12	12				Columns	13246.5	5	2649.29	62950.6	7.11125e-70	2.47717
											Sum	125.308	125.259	125.611	123.302	523.102	526.182				Interaction	1.00214	10	0.100214	2.38121	0.0276762	2.10605
	0 mol H⁺/kg WBA										Average	10.4423	10.4383	10.4675	10.2751	43.5918	43.8485				Within	1.51507	36	0.0420853
	Count	3	3	3	3	3	3	18			Variance	0.108092	0.0898135	0.0934309	0.207008	0.0489774	0.117665
	Sum	30.3048	30.4077	30.6686	31.5749	130.213	130.446	383.615													Total	13251.2	53
	Average	10.1016	10.1359	10.2229	10.525	43.4044	43.4821	21.312
	Variance	0.00261373	0.00043579	0.00146764	0.326918	0.0301068	0.0267245	259.368			ANOVA
											Source of Variation	SS	df	MS	F	P-value	F crit
	Total										Sample	3.87756	3	1.29252	35.2813	3.40244e-12	2.79806
	Count	15	15	15	15	15	15				Columns	17758.2	5	3551.64	96947.5	7.52044e-95	2.40851
	Sum	151.642	151.551	147.854	144.2	650.815	657.627				Interaction	1.67882	15	0.111922	3.05507	0.00166932	1.88017
	Average	10.1095	10.1034	9.85695	9.61332	43.3877	43.8418				Within	1.75847	48	0.0366347
	Variance	0.563101	0.556603	1.73931	2.20699	0.234781	0.19125
											Total	17765.5	71
	ANOVA
	Source of Variation	SS	df	MS	F	P-value	F crit
	Sample	50.1427	4	12.5357	110.518	5.74789e-27	2.52522
	Columns	22709.7	5	4541.94	40043.1	2.59481e-104	2.36827
	Interaction	19.9403	20	0.997016	8.79	2.46196e-11	1.74798
	Within	6.80557	60	0.113426
	Total	22786.6	89

## Sheet: ANOVA WI PVWD
	WI material of PVWD				Before blending	After belnding					WI material of PVWD				Before blending	After belnding
	Dose	0	24	48	96	96	144				Dose	0	24	48	96	96	144
	0.12 mmol H+-H2SO4/g DBa	0.1296	0.1553	0.1822	0.168	1.949	1.8239				0.12 mmol H+-H2SO4/g DBa	0.1296	0.1553	0.1822	0.168	1.949	1.8239
		0.1667	0.2114	0.2083	0.1302	1.9	1.9528					0.1667	0.2114	0.2083	0.1302	1.9	1.9528
		0.2282	0.1859	0.1938	0.1453	1.9611	1.8544					0.2282	0.1859	0.1938	0.1453	1.9611	1.8544
	0.19 mol HCl/kg DBa	0.1659	0.1869	0.2019	0.21	1.2412	1.1778				0.19 mol HCl/kg DBa	0.1659	0.1869	0.2019	0.21	1.2412	1.1778
		0.19	0.2146	0.1756	0.2067	1.4463	1.3357					0.19	0.2146	0.1756	0.2067	1.4463	1.3357
		0.1472	0.1961	0.2126	0.1606	1.6435	1.1924					0.1472	0.1961	0.2126	0.1606	1.6435	1.1924
	0.14 mmol H+-HNO3/g DBa	0.1498	0.1805	0.1812	0.1755	1.7934	1.4785				0.14 mmol H+-HNO3/g DBa	0.1498	0.1805	0.1812	0.1755	1.7934	1.4785
		0.16	0.1511	0.1815	0.1501	1.7902	1.5078					0.16	0.1511	0.1815	0.1501	1.7902	1.5078
		0.1308	0.167	0.1413	0.1418	1.6521	1.647					0.1308	0.167	0.1413	0.1418	1.6521	1.647
	0.03 mmol H+-CH3CHCOOH/g DBa	0.1843	0.1531	0	0.1215	2.4768	1.0257				0 mol H+/kg DBa	0.1477	0.2025	0.1794	0.1513	1.3771	1.596
		0.1652	0.1834	0.2278	0.2667	3.6427	2.7307					0.3152	0.1601	0.1325	0.1426	1.4321	1.4506
		0.1123	0.1839	0.0152	0.2151	3.0246	1.7608					0.1604	0.0936	0.1221	0.1164	1.5583	1.1862
	0 mol H+/kg DBa	0.1477	0.2025	0.1794	0.1513	1.3771	1.596
		0.3152	0.1601	0.1325	0.1426	1.4321	1.4506				Anova: Two-Factor With Replication
		0.1604	0.0936	0.1221	0.1164	1.5583	1.1862
											SUMMARY	0	24	48	96	96	144	Total
	Anova: Two-Factor With Replication										0.12 mmol H+-H2SO4/g DBa
											Count	3	3	3	3	3	3	18
	SUMMARY	0	24	48	96	96	144	Total			Sum	0.5245	0.5526	0.5843	0.4435	5.8101	5.6311	13.5461
	0.12 mmol H+-H2SO4/g DBa										Average	0.174833	0.1842	0.194767	0.147833	1.9367	1.87703	0.752561
	Count	3	3	3	3	3	3	18			Variance	0.0024801	0.00078897	0.000171003	0.000362023	0.00104677	0.004538	0.707032
	Sum	0.5245	0.5526	0.5843	0.4435	5.8101	5.6311	13.5461
	Average	0.174833	0.1842	0.194767	0.147833	1.9367	1.87703	0.752561			0.19 mol HCl/kg DBa
	Variance	0.0024801	0.00078897	0.000171003	0.000362023	0.00104677	0.004538	0.707032			Count	3	3	3	3	3	3	18
											Sum	0.5031	0.5976	0.5901	0.5773	4.331	3.7059	10.305
	0.19 mol HCl/kg DBa										Average	0.1677	0.1992	0.1967	0.192433	1.44367	1.2353	0.5725
	Count	3	3	3	3	3	3	18			Variance	0.00046039	0.00019903	0.00036253	0.000762743	0.0404665	0.00761341	0.321242
	Sum	0.5031	0.5976	0.5901	0.5773	4.331	3.7059	10.305
	Average	0.1677	0.1992	0.1967	0.192433	1.44367	1.2353	0.5725			0.14 mmol H+-HNO3/g DBa
	Variance	0.00046039	0.00019903	0.00036253	0.000762743	0.0404665	0.00761341	0.321242			Count	3	3	3	3	3	3	18
											Sum	0.4406	0.4986	0.504	0.4674	5.2357	4.6333	11.7796
	0.14 mmol H+-HNO3/g DBa										Average	0.146867	0.1662	0.168	0.1558	1.74523	1.54443	0.654422
	Count	3	3	3	3	3	3	18			Variance	0.000219613	0.00021657	0.00053469	0.00030829	0.00650792	0.00810456	0.524786
	Sum	0.4406	0.4986	0.504	0.4674	5.2357	4.6333	11.7796
	Average	0.146867	0.1662	0.168	0.1558	1.74523	1.54443	0.654422			0 mol H+/kg DBa
	Variance	0.000219613	0.00021657	0.00053469	0.00030829	0.00650792	0.00810456	0.524786			Count	3	3	3	3	3	3	18
											Sum	0.6233	0.4562	0.434	0.4103	4.3675	4.2328	10.5241
	0.03 mmol H+-CH3CHCOOH/g DBa										Average	0.207767	0.152067	0.144667	0.136767	1.45583	1.41093	0.584672
	Count	3	3	3	3	3	3	18			Variance	0.00869676	0.0030132	0.000931843	0.000330023	0.00863081	0.0431641	0.389689
	Sum	0.4618	0.5204	0.243	0.6033	9.1441	5.5172	16.4898
	Average	0.153933	0.173467	0.081	0.2011	3.04803	1.83907	0.9161			Total
	Variance	0.0013912	0.000311163	0.0162204	0.00541776	0.340243	0.731351	1.49435			Count	12	12	12	12	12	12
											Sum	2.0915	2.105	2.1124	1.8985	19.7443	18.2031
	0 mol H+/kg DBa										Average	0.174292	0.175417	0.176033	0.158208	1.64536	1.51693
	Count	3	3	3	3	3	3	18			Variance	0.00267846	0.00111404	0.000861772	0.000796343	0.0570606	0.0717986
	Sum	0.6233	0.4562	0.434	0.4103	4.3675	4.2328	10.5241
	Average	0.207767	0.152067	0.144667	0.136767	1.45583	1.41093	0.584672
	Variance	0.00869676	0.0030132	0.000931843	0.000330023	0.00863081	0.0431641	0.389689			ANOVA
											Source of Variation	SS	df	MS	F	P-value	F crit
	Total										Sample	0.36884	3	0.122947	21.0901	7.40954e-09	2.79806
	Count	15	15	15	15	15	15				Columns	31.9182	5	6.38363	1095.04	3.24669e-48	2.40851
	Sum	2.5533	2.6254	2.3554	2.5018	28.8884	23.7203				Interaction	0.828749	15	0.0552499	9.47752	9.36503e-10	1.88017
	Average	0.17022	0.175027	0.157027	0.166787	1.92589	1.58135				Within	0.27982	48	0.00582958
	Variance	0.0023743	0.000920421	0.00454254	0.00171504	0.430725	0.178682
											Total	33.3956	71
	ANOVA
	Source of Variation	SS	df	MS	F	P-value	F crit
	Sample	1.45832	4	0.364581	8.85734	1.09199e-05	2.52522
	Columns	51.2236	5	10.2447	248.891	9.34557e-39	2.36827
	Interaction	4.73741	20	0.236871	5.75467	6.34019e-08	1.74798
	Within	2.46969	60	0.0411615
	Total	59.889	89

## Sheet: ANOVA WS PVWD
	WS extract of PVWD				Before blending	After belnding					WS extract of PVWD				Before blending	After belnding
	Dose	0	24	48	96	96	144				Dose	0	24	48	96	96	144
	0.12 mmol H+-H2SO4/g DBa	33.262	33.5103	33.0455	33.2427	43.6923	43.7368				0.12 mmol H+-H2SO4/g DBa	33.262	33.5103	33.0455	33.2427	43.6923	43.7368
		33.7917	33.2723	33.2897	33.3154	43.3481	43.8024					33.7917	33.2723	33.2897	33.3154	43.3481	43.8024
		33.6722	33.6133	33.5778	33.5065	43.6253	43.623					33.6722	33.6133	33.5778	33.5065	43.6253	43.623
	0.19 mol HCl/kg DBa	33.2166	33.1967	33.8313	33.6583	43.6675	43.936				0.19 mol HCl/kg DBa	33.2166	33.1967	33.8313	33.6583	43.6675	43.936
		33.7552	33.5856	33.421	33.4433	43.5663	43.9437					33.7552	33.5856	33.421	33.4433	43.5663	43.9437
		34.6522	33.6753	33.5725	33.3629	44.1276	44.4438					34.6522	33.6753	33.5725	33.3629	44.1276	44.4438
	0.14 mmol H+-HNO3/g DBa	33.4906	33.0817	33.2074	33.064	43.6021	44.0958				0.14 mmol H+-HNO3/g DBa	33.4906	33.0817	33.2074	33.064	43.6021	44.0958
		33.5116	33.2002	33.2913	33.4835	43.5746	44.4205					33.5116	33.2002	33.2913	33.4835	43.5746	44.4205
		33.2064	33.6294	33.4246	33.6229	43.6851	43.7335					33.2064	33.6294	33.4246	33.6229	43.6851	43.7335
	0.03 mmol H+-CH3CHCOOH/g DBa	33.4067	33.8386	32.9898	33.4366	42.9031	44.4399				0 mol H+/kg DBa	33.2576	33.5427	33.4877	33.2621	43.2228	43.6664
		33.3087	33.4193	33.5471	33.5922	42.2025	42.8722					33.0257	32.9004	33.0891	33.306	43.4219	43.3546
		33.4525	33.9333	33.5581	33.5428	42.6076	44.133					33.4716	33.249	33.6564	32.9375	43.5685	43.4253
	0 mol H+/kg DBa	33.2576	33.5427	33.4877	33.2621	43.2228	43.6664
		33.0257	32.9004	33.0891	33.306	43.4219	43.3546				Anova: Two-Factor With Replication
		33.4716	33.249	33.6564	32.9375	43.5685	43.4253
											SUMMARY	0	24	48	96	96	144	Total
	Anova: Two-Factor With Replication										0.12 mmol H+-H2SO4/g DBa
											Count	3	3	3	3	3	3	18
	SUMMARY	0	24	48	96	96	144	Total			Sum	100.726	100.396	99.913	100.065	130.666	131.162	662.927
	0.12 mmol H+-H2SO4/g DBa										Average	33.5753	33.4653	33.3043	33.3549	43.5552	43.7207	36.8293
	Count	3	3	3	3	3	3	18			Variance	0.0771877	0.030589	0.0709964	0.0185658	0.0333004	0.00823969	24.5808
	Sum	100.726	100.396	99.913	100.065	130.666	131.162	662.927
	Average	33.5753	33.4653	33.3043	33.3549	43.5552	43.7207	36.8293			0.19 mol HCl/kg DBa
	Variance	0.0771877	0.030589	0.0709964	0.0185658	0.0333004	0.00823969	24.5808			Count	3	3	3	3	3	3	18
											Sum	101.624	100.458	100.825	100.465	131.361	132.323	667.056
	0.19 mol HCl/kg DBa										Average	33.8747	33.4859	33.6083	33.4882	43.7871	44.1078	37.0587
	Count	3	3	3	3	3	3	18			Variance	0.525941	0.0647245	0.043046	0.0233251	0.0894985	0.08467	25.2483
	Sum	101.624	100.458	100.825	100.465	131.361	132.323	667.056
	Average	33.8747	33.4859	33.6083	33.4882	43.7871	44.1078	37.0587			0.14 mmol H+-HNO3/g DBa
	Variance	0.525941	0.0647245	0.043046	0.0233251	0.0894985	0.08467	25.2483			Count	3	3	3	3	3	3	18
											Sum	100.209	99.9113	99.9233	100.17	130.862	132.25	663.325
	0.14 mmol H+-HNO3/g DBa										Average	33.4029	33.3038	33.3078	33.3901	43.6206	44.0833	36.8514
	Count	3	3	3	3	3	3	18			Variance	0.0290596	0.0830384	0.0119973	0.0846303	0.00330925	0.11811	26.0043
	Sum	100.209	99.9113	99.9233	100.17	130.862	132.25	663.325
	Average	33.4029	33.3038	33.3078	33.3901	43.6206	44.0833	36.8514			0 mol H+/kg DBa
	Variance	0.0290596	0.0830384	0.0119973	0.0846303	0.00330925	0.11811	26.0043			Count	3	3	3	3	3	3	18
											Sum	99.7549	99.6921	100.233	99.5056	130.213	130.446	659.845
	0.03 mmol H+-CH3CHCOOH/g DBa										Average	33.2516	33.2307	33.4111	33.1685	43.4044	43.4821	36.6581
	Count	3	3	3	3	3	3	18			Variance	0.0497334	0.103388	0.0848618	0.0405141	0.0301068	0.0267245	24.419
	Sum	100.168	101.191	100.095	100.572	127.713	131.445	661.184
	Average	33.3893	33.7304	33.365	33.5239	42.5711	43.815	36.7324			Total
	Variance	0.00539668	0.0748294	0.105612	0.00632169	0.123711	0.690248	22.3671			Count	12	12	12	12	12	12
											Sum	402.313	400.457	400.894	400.205	523.102	526.182
	0 mol H+/kg DBa										Average	33.5261	33.3714	33.4079	33.3504	43.5918	43.8485
	Count	3	3	3	3	3	3	18			Variance	0.182469	0.0638502	0.0549574	0.0450029	0.0489774	0.117665
	Sum	99.7549	99.6921	100.233	99.5056	130.213	130.446	659.845
	Average	33.2516	33.2307	33.4111	33.1685	43.4044	43.4821	36.6581
	Variance	0.0497334	0.103388	0.0848618	0.0405141	0.0301068	0.0267245	24.419			ANOVA
											Source of Variation	SS	df	MS	F	P-value	F crit
	Total										Sample	1.45444	3	0.484815	6.70421	0.000718027	2.79806
	Count	15	15	15	15	15	15				Columns	1700.1	5	340.021	4701.95	2.49468e-63	2.40851
	Sum	502.481	501.648	500.989	500.777	650.815	657.627				Interaction	0.71658	15	0.047772	0.660611	0.808438	1.88017
	Average	33.4988	33.4432	33.3993	33.3851	43.3877	43.8418				Within	3.47112	48	0.0723149
	Variance	0.147348	0.0829508	0.0585831	0.0414194	0.234781	0.19125
											Total	1705.75	71
	ANOVA
	Source of Variation	SS	df	MS	F	P-value	F crit
	Sample	1.65127	4	0.412816	4.51712	0.00295301	2.52522
	Columns	2075.6	5	415.119	4542.32	5.49128e-76	2.36827
	Interaction	3.45403	20	0.172701	1.88974	0.0303854	1.74798
	Within	5.48335	60	0.0913892
	Total	2086.18	89
