# Supplementary material for: Dataset on the solid-liquid separation of anaerobic digestate by means of wood ash-based treatment
Source: Data Brief. 2022 Aug 12;44:108536. doi: 10.1016/j.dib.2022.108536 (PMC9428813; doi:10.1016/j.dib.2022.108536)
Supplement: Supplementary file 2 [file mmc2.xlsx]

## Sheet: RESULTS
							digestate												ash												TOTAL			filter				bottle			WI MATERIAL
			CONDITIONS	Incubation/(hours)	CODE	N	jar+lid+trap vial	jar+lid(no trap vial)	trap vial	jar	jar+digestate	digestate	PVWD	lid+trap vial	jar+lid+trap vial+digestate	jar+digestate+ws extract	Extractant PVWD		tube+lid	tube	tube+ash	ash	WFA	lid	tube+ash+lid	tube+ash+lid+HCl	Extractant WFA		tube+lid+remianing ash & HCl	tube+lid+remianing ash & HCl	jar+digestate+ws extract+lid+trap with H2SO4+ash+HCl	initial sample/(g)		before use	alum boat	after drying	WI material	dried bottle with lid (no trap)	WI material	approximation	WI material EXPERIMENTAL/(g)	EXPERIMENTAL	Q1, Q3, IQR	LOWER FENCE	WS extract/(mL)	EMPIRICAL	Q1, Q3, IQR	LOWER FENCE	Efficiency
			HCl-WFA+PVWD	0	N01	1	270.8	263.722	7.07825	218.4		1.9	2.325	52.4	272.7	240.3	20	19.95	13.34	10.48	10.89	0.41	0.4725		13.78	18.15	4.37	4.4	13.58	13.49		2.31	26.68	0.7435	1.033	2.074	0.2975	263.75	0.02825	0.02825	0.32575	0.43775	0.40525	0	17.5	17.5	17.5	0	53.7222
					N02	2	270	262.922	7.07825	219.2		2.6	0.298608	50.8	272.7	241.8	20	0.1	13.31	10.41	10.89	0.48	0.065		13.82	18.27	4.45	0.0476095	13.74	13.673		3.08	27.53	0.7435	1.037	2.159	0.3785	262.98	0.05825	0.05825	0.43675	0.094414	0.46675	0	17.5	0	17.875	0	40.0687
					N03	3	283.9	276.822	7.07825	232.6		2.4		51.3	286.3	255	20		13.38	10.5	10.94	0.44			13.83	18.26	4.43		13.7	13.579		2.84	27.27	0.7435	1.039	2.176	0.3935	276.86	0.03825	0.03825	0.43175		0.0615	0	17.5		0.375	0	40.5327
		0			N04	4	264.1	257.022	7.07825	219.1		2.4		45	266.6	241.3	19.8		13.16	10.29	10.85	0.56			13.75	18.1	4.35		13.5	13.416		2.96	27.11	0.7435	1.061	2.163	0.3585	257.22	0.19825	0.19825	0.55675			0	19			1	34.1266
				1	N11	5	272.1	265.022	7.07825	227.5		2.6	2.3	44.6	274.8	250.1	20	20.075	13.36	10.48	10.92	0.44	0.5025		13.8	18.28	4.48	4.485	13.57	13.506		3.04	27.52	0.745	1.025	2.071	0.301	265.15	0.12825	0.12825	0.42925	0.354937	0.296813	0	19.5	19.125	18.875	0	45.4281
					N12	6	277.6	270.522	7.07825	226.9	229	2.1	0.355903	50.7	279.8	249	20	0.0957427	13.19	10.28	10.79	0.51	0.04272		13.68	18.17	4.49	0.0208167	13.35	13.319		2.61	27.1	0.764	1.032	2.079	0.283	270.64	0.11825	0.11825	0.40125	0.0706651	0.40825	0	19	0.478714	19.5	0	47.352
					N13	7	282.9	275.822	7.07825	229.1	231	1.9		53.8	284.9	251.1	20.1		13.33	10.45	10.98	0.53			13.84	18.3	4.46		13.51	13.498		2.43	26.99	0.738	1.036	2.046	0.272	275.84	0.01825	0.01825	0.29025		0.111437	0	19.5		0.625	0	67.1835
		1			N14	8	276.2	269.122	7.07825	228.1		2.6		48.1	279	250.9	20.2		13.35	10.46	10.99	0.53			13.85	18.36	4.51		13.84	13.743		3.13	27.84	0.727	1.03	2.056	0.299	269.09	-0.03175	0	0.299			0	18.5			0	61.8729
				3	N31	9	277.7	270.622	7.07825	227.2		1.8	2.25	50.5	279.7	249.1	20.1	20	13.4	10.52	11.01	0.49	0.4875		13.9	18.32	4.42	4.435	13.62	13.591		2.29	26.81	0.76	1.051	2.06	0.249	270.7	0.07825	0.07825	0.32725	0.352188	0.230438	0	20	20.1667	19	0	61.1154
					N32	10	281	273.922	7.07825	226.6		1.6	1.17047	54.4	282.6	248.2	20	0.0816497	13.28	10.4	10.92	0.52	0.0403113		13.82	18.28	4.46	0.0369685	13.61	13.522		2.12	26.58	0.74	1.063	2.029	0.226	273.93	0.00825	0.00825	0.23425	0.190158	0.4025	0	20.5	0.288675	20.125	0	87.5133
					N33	11	281.9	274.822	7.07825	227		4		54.9	286	250.9	19.9		13.36	10.47	10.9	0.43			13.85	18.32	4.47		13.7	13.581		4.43	28.8	1.517	1.049	3.006	0.44	275.01	0.18825	0.18825	0.62825		0.172063	0	16		1.125	1	25.4676
		3			N34	12	278.7	271.622	7.07825	227.3		1.6		51.4	280.3	248.9	20		13.28	10.42	10.93	0.51			13.83	18.22	4.39		13.72	13.61		2.11	26.5	0.746	1.049	2.014	0.219	271.12	-0.50175	0	0.219			0	20			0	91.3242
				6	N61	13	266.8	259.722	7.07825	223		2.5	3.25	43.8	269.3	245.5	20	20.025	13.35	10.5	10.95	0.45	0.4725		13.81	18.29	4.48	4.455	13.73	13.638		2.95	27.43	0.74	1.033	2.121	0.348	259.64	-0.08175	0	0.348	0.504438	0.449438	0	19	19	18.875	0	54.5977
vial trap(no lid)/(g)	ave/stdev				N62	14	277.2	270.122	7.07825	226.6	230.2	3.6	0.544671	50.6	280.8	250.2	20	0.05	13.37	10.51	10.93	0.42	0.0727438		13.82	18.31	4.49	0.0369685	13.72	13.552		4.02	28.51	0.741	1.024	2.1	0.335	270.27	0.14825	0.14825	0.48325	0.121187	0.57275	0	18.5	0.408248	19.125	0	38.2825
7.116	7.07825				N63	15	267.9	260.822	7.07825	217.2		3.2		50.7	271	240.5	20.1		13.39	10.5	10.94	0.44			13.86	18.3	4.44		13.57	13.539		3.64	28.18	0.697	1.066	2.097	0.334	261.04	0.21825	0.21825	0.55225		0.123313	0	19.5		0.25	0	35.3101
7.07	0.0276451	6			N64	16	280.5	273.422	7.07825	229.5		3.7		51	284.3	253.2	20		13.34	10.44	11.02	0.58			13.98	18.39	4.41		13.57	13.534		4.28	28.69	0.736	1.07	2.262	0.456	273.6	0.17825	0.17825	0.63425			0	19			0	29.9566
7.077				12	N121	17	274.1	267.022	7.07825	220.9		3.7	2.85	53.2	277.9	244.6	20	19.975	13.34	10.47	11.03	0.56	0.5275		13.92	18.35	4.43	4.4275	13.58	13.461		4.26	28.69	0.734	1.042	2.207	0.431	267.28	0.25825	0.25825	0.68925	0.5215	0.4255	0	19	19	19	0	27.5662
7.05					N122	18	281.2	274.122	7.07825	229.2	231.4	2.2	0.655744	52	283.4	251.4	20	0.05		10.42	11	0.58	0.0499166	2.83	13.91	18.31	4.4	0.0189297	13.5	13.468		2.78	27.18	0.75	1.064	2.145	0.331	274.23	0.10825	0.10825	0.43925	0.137138	0.60225	0	19	0	19.25	0	43.2555
					N123	19	274.9	267.822	7.07825	222.2		3		52.7	277.9	245.1	19.9			10.43	10.92	0.49		2.85	13.82	18.26	4.44		13.57	13.42		3.49	27.83	0.757	1.043	2.155	0.355	268.04	0.21825	0.21825	0.57325		0.17675	0	20		0.25	1	34.8888
		12			N124	20	279.7	272.622	7.07825	229		2.5		50.7	282.2	251.5	20			10.28	10.76	0.48		2.84	13.66	18.1	4.44		13.42	13.384		2.98	27.42	0.758	1.034	2.088	0.296	272.71	0.08825	0.08825	0.38425			0	19			0	49.447
				24	N241	21	282.2	275.122	7.07825	231.8		4.7	2.9	50.4	287	256.5	20	20.125		10.45	10.92	0.47	0.5	2.85	13.8	18.27	4.47	4.44	13.58	13.444		5.17	29.64	0.76	1.028	2.211	0.423	275.18	0.05825	0.05825	0.48125	0.390188	0.322688	0	19.5	20.1667	20.25	0	40.5195
					N242	22	279.2	272.122	7.07825	228.6	230.4	1.8	1.28323	50.6	281.1	250.6	20.2	0.0957427		10.53	11.06	0.53	0.0476095	2.84	13.97	18.32	4.35	0.060553	13.64	13.523		2.33	26.88	0.757	1.047	1.974	0.17	272.3	0.17825	0.17825	0.34825	0.115294	0.48225	0	22	0.57735	20.875	1	63.173
					N243	23	264.9	257.822	7.07825	214	216.9	2.9		50.9	268	237.1	20.2			10.41	10.96	0.55		2.83	13.83	18.31	4.48		13.47	13.426		3.45	28.13	0.755	1.059	2.141	0.327	257.98	0.15825	0.15825	0.48525		0.159563	0	20.5		0.625	0	42.2463
		24			N244	24	283.9	276.822	7.07825	231.8	234	2.2		52.1	286.3	254.1	20.1			10.47	10.92	0.45		2.85	13.79	18.25	4.46		13.53	13.486		2.65	27.21	0.751	1.039	2.036	0.246	276.75	-0.07175	0	0.246			0	20.5			0	83.3333
				48	N481	25	278.7	271.622	7.07825	226.5	230.1	3.6	2.825	52.2	282.6	250.2	20.1	20.025		10.4	10.9	0.5	0.485	2.88	13.81	18.22	4.41	4.4375	13.55	13.46		4.1	28.61	0.774	1.037	2.142	0.331	271.91	0.28825	0.28825	0.61925	0.4505	0.36825	0	17	18.25	17.75	0	27.4526
					N482	26	269.5	262.422	7.07825	226.8	229.5	2.7	0.579511	42.7	272.4	249.5	20	0.0957427		10.47	10.99	0.52	0.0387298	2.87	13.91	18.36	4.45	0.0189297	13.67	13.596		3.22	27.67	0.787	1.039	2.156	0.33	262.56	0.13825	0.13825	0.46825	0.125367	0.506	0	18	0.957427	19	0	38.441
					N483	27	284	276.922	7.07825	231.5	234.3	2.8		52.5	286.9	254.2	19.9			10.41	10.84	0.43		2.88	13.73	18.18	4.45		13.44	13.406		3.23	27.58	0.777	1.031	2.059	0.251	277.05	0.12825	0.12825	0.37925		0.13775	0	19		1.25	0	50.0989
		48			N484	28	280.9	273.822	7.07825	229.1	231.3	2.2		51.8	283	251.4	20.1		13.17	10.29	10.78	0.49			13.66	18.1	4.44		13.38	13.329		2.69	27.23	0.775	1.041	2.083	0.267	273.89	0.06825	0.06825	0.33525			0	19			0	56.6741
				72	N721	29	276.4	269.322	7.07825	228.3	231.3	3	2.325	48.1	279.4	251.2	19.9	20.05	13.3	10.41	10.92	0.51	0.475		13.8	18.26	4.46	4.4525	13.49	13.46		3.51	27.87	0.794	1.044	2.258	0.42	269.47	0.14825	0.14825	0.56825	0.42975	0.37825	0	18.5	19.375	18.875	0	32.5561
					N722	30	278.7	271.622	7.07825	226.8	228.5	1.7	0.585235	51.9	280.6	248.8	20.3	0.191485	13.29	10.42	10.93	0.51	0.0519615		13.81	18.26	4.45	0.005	13.37	13.378		2.21	26.96	0.786	1.05	2.066	0.23	271.82	0.19825	0.19825	0.42825	0.101458	0.46325	0	20	0.75	20	0	46.7017
					N723	31	265.3	258.222	7.07825	223.3	225.3	2		42	267.4	245.2	19.9		13.34	10.46	10.94	0.48			13.83	18.28	4.45		13.52	13.421		2.48	26.83	0.788	1.038	2.075	0.249	258.3	0.07825	0.07825	0.32725		0.085	0	20		1.125	0	61.1154
		72			N724	32	272.9	265.822	7.07825	226.8	229.4	2.6		46.1	275.6	249.5	20.1		13.14	10.3	10.7	0.4			13.55	18	4.45		13.41	13.324		3	27.55	0.782	1.05	2.089	0.257	265.96	0.13825	0.13825	0.39525			0	19			0	48.0708
				96	N961	33	276.2	269.122	7.07825	229.2	232.7	3.5	3.85	47	279.6	252.8	20.1	20.025	13.34	10.46	11.04	0.58	0.5		13.84	18.34	4.5	4.46	13.54	13.46		4.08	28.68	0.777	1.01	2.147	0.36	269.22	0.09825	0.09825	0.45825	0.458917	0.4525	0	20	20	19.625	0	43.6443
					N962	34	271.4	264.322	7.07825	226	228	2	1.95021	45.4	273.4	248	20	0.0957427	13.35	10.46	10.97	0.51	0.0627163		13.87	18.35	4.48	0.0483046	13.54	13.504		2.51	26.99	0.766	1.007	2	0.227	264.53	0.20825	0.20825	0.43525	0.0240069	0.5605	0	20	0	20	0	45.9506
					N963	35	267	259.922	7.07825	227	230.3	3.3		40	270.5	250.4	20.1		13.37	10.48	10.91	0.43			13.78	18.17	4.39		13.53	13.485		3.73	28.22	0.768	1.03	2.113	0.315	260.09	0.16825	0.16825	0.48325		0.108	0	20		0.375	0	41.3864
		96			N964	36	281.3	274.222	7.07825	228.8	235.4	6.6		52.5	287.7	255.3	19.9		13.34	10.45	10.93	0.48			13.8	18.27	4.47		13.57	13.488		7.08	31.45	0.77	1.044	2.328	0.514	274.5	0.27825	0.27825	0.79225			1	18.5			1	23.3512
				120	N1201	37	280.5	273.422	7.07825	232.2	237.1	4.9	3.375	48.3	285.5	257	19.9	19.975	13.34	10.46	10.95	0.49	0.48		13.85	18.32	4.47	4.4575	13.61	13.512		5.39	29.76	0.774	1.043	2.207	0.39	273.66	0.23825	0.23825	0.62825	0.5	0.443	0	18.5	19.125	18.5	0	29.4469
					N1202	38	281.6	274.522	7.07825	228.9	231.1	2.2	1.13248	52.7	283.9	251.3	20.2	0.221736	13.37	10.5	10.95	0.45	0.0382971	2.87	13.84	18.3	4.46	0.0189297	13.51	13.435		2.65	27.31	0.769	1.045	2.071	0.257	274.62	0.09825	0.09825	0.35525	0.115656	0.56525	0	20	0.75	19.625	0	56.2984
					N1203	39	279.4	272.322	7.07825	226.8	230.2	3.4		52.6	283	250.3	20.1		13.47	10.59	11.04	0.45			13.95	18.42	4.47		13.66	13.599		3.85	28.42	0.759	1.02	2.143	0.364	272.43	0.10825	0.10825	0.47225		0.12225	0	19.5		1.125	0	41.2917
		120			N1204	40	271.3	264.222	7.07825	221.3	224.3	3		50	274.1	244	19.7		13.26	10.4	10.93	0.53			13.84	18.27	4.43		13.45	13.414		3.53	27.66	0.791	1.034	2.211	0.386	264.38	0.15825	0.15825	0.54425			0	18.5			0	33.9917
				144	N1441	41	275.3	268.222	7.07825	226.9	230.2	3.3	3.45	48.4	278.6	250.2	20	19.95	13.37	10.5	11	0.5	0.48		13.9	18.35	4.45	4.475	13.68	13.514		3.8	28.25	0.76	0.792	1.866	0.314	268.44	0.21825	0.21825	0.53225	0.527688	0.455188	0	18.5	18.375	17.75	0	34.7581
					N1442	42	268.9	261.822	7.07825	226.9	230.1	3.2	0.58023	42	272.2	250.1	20	0.251661	13.26	10.4	10.95	0.55	0.0627163		13.84	18.32	4.48	0.0173205	13.46	13.458		3.75	28.23	0.784	0.788	1.998	0.426	262.11	0.28825	0.28825	0.71425	0.215811	0.65875	0	17	1.25	18.875	0	23.8012
					N1443	43	281.8	274.722	7.07825	227.5	231.8	4.3		54.3	286.2	252	20.2		13.38	10.52	10.99	0.47			13.86	18.34	4.48		13.55	13.457		4.77	29.45	0.774	0.779	1.955	0.402	274.96	0.23825	0.23825	0.64025		0.203563	0	18		1.125	0	28.114
		144			N1444	44	265.5	258.422	7.07825	223.2	226.2	3		42.3	267	245.8	19.6		13.44	10.55	10.95	0.4			13.82	18.31	4.49		13.56	13.514		3.4	27.49	0.778	0.77	1.772	0.224	257.58	-0.84175	0	0.224			0	20			0	89.2857
			HCl-WFA+HCl-PVWD	0	HCl01	45	276.5	269.422	7.07825	223.2	226.2	3	4.55	53.3	279.5	246.2	20	20.05	13.34	10.47	10.94	0.47	0.485	2.87	13.79	18.23	4.44	4.475	13.51	13.417		3.47	27.91	0.772	1.054	2.158	0.332	268.78	-0.64175	0	0.332	0.642188	0.494188	0	17.5	18	17.875	1	52.7108
					HCl02	46	277.9	270.822	7.07825	224	230	6	2.24277	53.9	283.9	250.1	20.1	0.057735	13.31	10.43	11	0.57	0.058023		13.91	18.41	4.5	0.0251661	13.53	13.419		6.57	31.17	0.786	1.036	2.303	0.481	271.11	0.28825	0.28825	0.76925	0.256872	0.80675	0	18	0	18	0	23.3994
					HCl03	47	257.5	250.422	7.07825	225.7	232.6	6.9		31.8	264.2	252.6	20		13.27	10.38	10.84	0.46			13.74	18.22	4.48		13.42	13.399		7.36	31.84	0.787	1.045	2.233	0.401	250.94	0.51825	0.51825	0.91925		0.312563	0	18		0.125	0	19.5812
		0			HCl04	48	265.8	258.722	7.07825	223.7	226	2.3		42.1	268.3	246.1	20.1		13.27	10.42	10.86	0.44		2.85	13.73	18.21	4.48		13.52	13.399		2.74	27.32	0.771	1.021	2.052	0.26	259.01	0.28825	0.28825	0.54825			0	18			0	32.8317
				1	HCl11	49	284.6	277.522	7.07825	232.1	234.6	2.5	2.85	52.5	287.1	254.7	20.1	20.075	13.3	10.43	10.87	0.44	0.4925		13.73	18.25	4.52	4.495	13.53	13.42		2.94	27.56	0.756	1.016	2.05	0.278	277.46	-0.06175	0	0.278	0.356313	0.27475	0	18.5	19.25	18.875	0	66.5468
					HCl12	50	272.2	265.122	7.07825	221.6	223.5	1.9	1.32288	50.6	274	243.5	20	0.05	13.36	10.5	10.96	0.46	0.0670199		13.82	18.28	4.46	0.03	13.63	13.437		2.36	26.82	0.752	1.014	2.019	0.253	265.2	0.07825	0.07825	0.33125	0.132919	0.386188	0	19.5	0.645497	19.625	0	58.8679
					HCl13	51	273.8	266.722	7.07825	226	230.8	4.8		47.8	278.7	250.9	20.1		13.3	10.42	11.01	0.59			13.91	18.39	4.48		13.56	13.405		5.39	29.97	0.727	1.031	2.309	0.551	266.68	-0.04175	0	0.551		0.111438	0	19		0.75	0	34.4828
		1			HCl14	52	270.2	263.122	7.07825	217.7	219.9	2.2		52.5	272.4	240	20.1		13.4	10.54	11.02	0.48		2.86	13.92	18.44	4.52		13.66	13.584		2.68	27.3	0.747	1.062	2.074	0.265	263.1	-0.02175	0	0.265			0	20			0	75.4717
				3	HCl31	53	273.2	266.122	7.07825	221.1	223.8	2.7	2.625	52.1	275.9	244	20.2	20.1	13.32	10.46	10.85	0.39	0.4125		13.75	18.25	4.5	4.4725	13.53	13.646		3.09	27.79	0.737	1.056	2.149	0.356	266.15	0.02825	0.02825	0.38425	0.347875	0.318	0	17.5	19.375	19	0	45.5433
					HCl32	54	276.4	269.322	7.07825	224.9	227	2.1	0.639661	51.5	278.5	247.1	20.1	0.0816497	13.37	10.49	10.91	0.42	0.0221736		13.81	18.28	4.47	0.025	13.59	13.497		2.52	27.09	0.706	1.023	1.956	0.227	269.51	0.18825	0.18825	0.41525	0.0709849	0.392	0	19.5	1.31498	20.125	0	46.9597
					HCl33	55	277.8	270.722	7.07825	227	229.2	2.2		50.8	280.2	249.3	20.1		13.33	10.44	10.84	0.4			13.7	18.18	4.48		13.46	13.455		2.6	27.18	0.729	1.028	2.009	0.252	270.72	-0.00175	0	0.252		0.074	0	20.5		1.125	0	81.3492
		3			HCl34	56	271.9	264.822	7.07825	226.5	230	3.5		45.4	275.4	250	20		13.35	10.46	10.9	0.44			13.76	18.2	4.44		13.49	13.435	310.06	3.94	28.38	0.741	1.062	2.143	0.34	226.67	-38.1517	0	0.34			0	20			0	58.8235
				6	HCl61	57	283.8	276.722	7.07825	229.3	231.3	2	2.625	54.5	285.7	251.4	20.1	20.1	13.42	10.51	10.96	0.45	0.47		13.9	18.37	4.47	4.505	13.66	13.597		2.45	27.02	0.742	1.053	2.02	0.225	276.6	-0.12175	0	0.225	0.356125	0.20625	0	21	19.375	17.75	0	93.3333
					HCl62	58	267.8	260.722	7.07825	217.7	221	3.3	0.974252	50.1	271.1	241.1	20.1	0	13.43	10.52	11.01	0.49	0.0594418		13.92	18.46	4.54	0.0465475	13.66	13.576		3.79	28.43	0.729	1.027	2.102	0.346	260.84	0.11825	0.11825	0.46425	0.2032	0.4945	0	18	2.21265	21.125	0	38.7722
					HCl63	59	280.7	273.622	7.07825	229	232.6	3.6		51.7	284.3	252.7	20.1		13.27	10.38	10.92	0.54			13.81	18.36	4.55		13.54	13.467		4.14	28.79	0.742	1.02	2.109	0.347	273.86	0.23825	0.23825	0.58525		0.28825	0	17		3.375	0	29.0474
		6			HCl64	60	276.3	269.222	7.07825	221.8	223.4	1.6		54.5	277.9	243.5	20.1		13.3	10.43	10.83	0.4			13.68	18.14	4.46		13.5	13.363		2	26.56	0.733	1.054	1.937	0.15	269.07	-0.15175	0	0.15			0	21.5			0	143.333
				12	HCl121	61	278.9	271.822	7.07825	228.3	231.4	3.1	3.075	50.6	282	251.4	20	20.15	13.3	10.44	10.97	0.53	0.4525		13.84	18.33	4.49	4.4825	13.49	13.441		3.63	28.12	0.763	1.029	2.099	0.307	272.19	0.36825	0.36825	0.67525	0.50525	0.42475	0	19.5	19.5	19.375	0	28.8782
					HCl122	62	280.2	273.122	7.07825	226.2	230.7	4.5	1.01448	54	284.9	250.9	20.2	0.1	13.32	10.44	10.87	0.43	0.0518813		13.81	18.28	4.47	0.015	13.58	13.476		4.93	29.6	0.75	1.043	2.13	0.337	273.33	0.20825	0.20825	0.54525	0.138265	0.57775	0	19.5	0	19.5	0	35.7634
					HCl123	63	272.3	265.222	7.07825	229.3	231.7	2.4		43	274.8	251.9	20.2		13.37	10.5	10.92	0.42			13.87	18.37	4.5		13.63	13.564		2.82	27.52	0.752	1.038	2.093	0.303	265.27	0.04825	0.04825	0.35125		0.153	0	19.5		0.125	0	55.516
		12			HCl124	64	278.3	271.222	7.07825	227.5	229.8	2.3		50.8	280.8	250	20.2		13.36	10.49	10.92	0.43		2.87	13.79	18.26	4.47		13.57	13.494		2.73	27.4	0.762	1.041	2.034	0.231	271.44	0.21825	0.21825	0.44925			0	19			1	42.2927
				24	HCl241	65	282.3	275.222	7.07825	228.8	231.9	3.1	1.95	53.5	285.4	252.1	20.2	20.125	13.34	10.46	10.93	0.47	0.42	2.88	13.82	18.31	4.49	4.505	13.54	13.41		3.57	28.26	0.764	1.036	2.083	0.283	275.42	0.19825	0.19825	0.48125	0.278688	0.168938	0	20	20.5	20.375	0	41.5584
					HCl242	66	270.1	263.022	7.07825	228.2	229.8	1.6	0.768115	41.9	272	250	20.2	0.0957427	13.34	10.45	10.85	0.4	0.0355903		13.73	18.25	4.52	0.0129099	13.53	13.416		2	26.72	0.778	1.045	2.009	0.186	263.15	0.12825	0.12825	0.31425	0.15421	0.356	0	21	0.408248	20.625	0	66.8258
					HCl243	67	282.1	275.022	7.07825	229.7	231.3	1.6		52.3		251.4	20.1		13.41	10.5	10.89	0.39			13.78	18.29	4.51		13.6	13.574		1.99	26.6	0.745	1.04	1.926	0.141	274.96	-0.06175	0	0.141		0.187062	0	20.5		0.25	0	145.39
		24			HCl244	68	268.3	261.222	7.07825	217.3	218.8	1.5		51	269.8	238.8	20		13.32	10.45	10.87	0.42			13.73	18.23	4.5		13.51	13.473		1.92	26.42	0.74	1.021	1.911	0.15	261.25	0.02825	0.02825	0.17825			0	20.5			0	115.007
				48	HCl481	69	270.1	263.022	7.07825	228	231.2	3.2	2.975	42.1	273.2	251.3	20.1	20.075	13.54	10.66	11.06	0.4	0.45	2.88	13.89	18.4	4.51	4.5025	13.79	13.706		3.6	28.21	0.764	1.035	2.068	0.269	263.14	0.11825	0.11825	0.38725	0.454938	0.339937	0	18	18.25	14.25	0	46.4816
					HCl482	70	275.8	268.722	7.07825	222.1	225.3	3.2	0.518813	53.7	279.2	245.3	20	0.0957427	13.35	10.45	10.92	0.47	0.0496655		13.79	18.28	4.49	0.00957427	13.58	13.495		3.67	28.16	1.536	1.05	2.996	0.41	268.99	0.26825	0.26825	0.67825	0.208751	0.58675	0	15	0.353553	18.125	0	22.1157
					HCl483	71	280.3	273.222	7.07825	231	233.2	2.2		49.3	282.5	253.4	20.2		13.4	10.52	10.94	0.42			13.8	18.3	4.5		13.57	13.517		2.62	27.32	0.768	1.034	2	0.198	273.1	-0.12175	0	0.198		0.246813	0	12		3.875	0	60.6061
		48			HCl484	72	271.3	264.222	7.07825	227.4	230.7	3.3		43.9	274.7	250.7	20		13.33	10.43	10.94	0.51			13.83	18.34	4.51		13.63	13.513		3.81	28.32	0.778	1.04	2.146	0.328	264.45	0.22825	0.22825	0.55625			0	18.5			0	33.2584
				72	HCl721	73	276.5	269.422	7.07825	221.1	223	1.9	2.225	55.4	278.6	243.2	20.2	20.15	13.32	10.4	10.98	0.58	0.5525		13.89	18.39	4.5	4.5075	13.57	13.416		2.48	27.18	0.789	1.053	2.1	0.258	269.53	0.10825	0.10825	0.36625	0.489	0.35725	0	20.5	20.1667	19.75	0	55.9727
					HCl722	74	277.6	270.522	7.07825	227	230.3	3.3	0.846069	50.6	281	250.4	20.1	0.057735	13.5	10.64	11.25	0.61	0.0512348		14.11	18.63	4.52	0.015	13.6	13.611		3.91	28.53	0.786	1.038	2.087	0.263	271.06	0.53825	0.53825	0.80125	0.215031	0.544	0	20	0.288675	20.125	0	24.961
					HCl723	75	278	270.922	7.07825	226.5	228.9	2.4		51.5	280.5	249.1	20.2		13.35	10.48	10.98	0.5			13.85	18.37	4.52		13.63	13.599		2.9	27.62	0.782	1.033	2.125	0.31	271.07	0.14825	0.14825	0.45825		0.18675	0	19		0.375	1	41.4621
		72			HCl724	76	276.9	269.822	7.07825	226.3	227.6	1.3		50.6	278.3	247.7	20.1		13.33	10.47	10.99	0.52		2.86	13.87	18.36	4.49		13.56	13.449		1.82	26.41	0.774	1.027	1.983	0.182	269.97	0.14825	0.14825	0.33025			0	20			0	60.5602
				96	HCl961	77	273.3	266.222	7.07825	222.9	225.2	2.3	2.7	50.4	275.8	245.4	20.2	20.15	13.34	10.47	10.89	0.42	0.4125		13.75	18.3	4.55	4.525	13.54	13.513		2.72	27.47	0.769	1.024	1.984	0.191	266.34	0.11825	0.11825	0.30925	0.349437	0.287187	0	20.5	20	19.875	0	66.2894
					HCl962	78	277.2	270.122	7.07825	226	228.9	2.9	0.365148	51.2	280	248.9	20	0.1	13.34	10.47	10.89	0.42	0.015		13.76	18.26	4.5	0.0238048	13.61	13.514		3.32	27.82	0.78	1.031	2.039	0.228	270.28	0.15825	0.15825	0.38625	0.110817	0.41	0	20	0.408248	20.125	0	51.7799
					HCl963	79	276.9	269.822	7.07825	227.2	229.7	2.5		49.7	275.4	249.9	20.2		13.39	10.51	10.93	0.42		2.88	13.84	18.35	4.51		13.66	13.542		2.92	27.63	0.777	1.023	2.021	0.221	265.76	-4.06175	0	0.221		0.122813	0	20		0.25	0	90.4977
		96			HCl964	80	278.6	271.522	7.07825	228.2	231.3	3.1		50.4	281.8	251.5	20.2		13.16	10.3	10.69	0.39			13.58	18.12	4.54		133.37	13.337		3.49	28.23	0.763	1.012	2.018	0.243	271.76	0.23825	0.23825	0.48125			0	19.5			0	40.5195
				120	HCl1201	81	278.3	271.222	7.07825	226.4	227.5	1.1	2.6	51.9	279.5	247.6	20.1	20.15	13.4	10.5	10.92	0.42	0.445		13.8	18.3	4.5	4.4775	13.66	13.569		1.52	26.12	0.762	1.043	1.919	0.114	271.24	0.01825	0.01825	0.13225	0.282188	0.141813	0	21	20.5	20.375	0	158.79
					HCl1202	82	279.8	272.722	7.07825	227	232.5	5.5	1.97146	52.8	285.3	252.7	20.2	0.057735	13.38	10.5	10.94	0.44	0.0680686		13.83	18.34	4.51	0.0359398	13.6	13.531	315	5.94	30.65	0.768	1.034	2.198	0.396	272.82	0.09825	0.09825	0.49425	0.17503	0.3915	0	20.5	0.408248	20.625	0	41.477
					HCl1203	83	282.8	275.722	7.07825	229.4	231.4	2		53.4	285	251.6	20.2		13.51	10.67	11.21	0.54		2.84	14.1	18.57	4.47		13.77	13.607		2.54	27.21	0.773	1.018	2.07	0.279	275.8	0.07825	0.07825	0.35725		0.249688	0	20.5		0.25	0	57.3828
		120			HCl1204	84	271.7	264.622	7.07825	224.6	226.4	1.8		47.1	273.8	246.5	20.1		13.25	10.37	10.75	0.38			13.66	18.09	4.43		13.4	13.378		2.18	26.71	0.766	1.041	1.952	0.145	264.52	-0.10175	0	0.145			0	20			0	137.931
				144	HCl1441	85	276.6	269.522	7.07825	224.6	226.1	1.5	2.325	52	278.3	246.2	20.1	20.125	13.42	10.54	10.97	0.43	0.4875	2.88	13.85	18.39	4.54	4.5225	13.57	13.516		1.93	26.57	0.756	0.775	1.686	0.155	269.75	0.22825	0.22825	0.38325	0.380688	0.310188	0	20	20	20	0	52.1853
					HCl1442	86	278	270.922	7.07825	226.8	228.9	2.1	0.665207	51.2	280	249.1	20.2	0.05	13.72	10.83	11.31	0.48	0.065		14.22	18.76	4.54	0.0206155	13.8	13.767		2.58	27.32	0.764	0.757	1.824	0.303	270.94	0.01825	0.01825	0.32125	0.115572	0.42275	0	20	0	20	0	62.2568
					HCl1443	87	277.9	270.822	7.07825	227.1	230.1	3		50.8	281	250.2	20.1		13.18	10.3	10.76	0.46			13.64	18.15	4.51		13.28	13.264		3.46	28.07	0.767	0.75	1.794	0.277	270.52	-0.30175	0	0.277		0.112562	0	20		0	0	72.2022
		144			HCl1444	88	283.7	276.622	7.07825	232.1	234.8	2.7		51.6	286.6	254.9	20.1		13.38	10.52	11.1	0.58			14	18.5	4.5		13.54	13.529		3.28	27.88	1.556	0.748	2.677	0.373	276.79	0.16825	0.16825	0.54125			0	20			0	36.9515
			PVWD	0	ABaB01	89	266.1	259.022	7.07825	219.2	221.5	2.3	2.3	46.9	268.5	241.5	20	20.075		ABaB/(g)	average	0.475568	PVWD	2.82727			4.4725	2.257		Average	27.8401	2.3	22.3	0.772	1.043	1.929	0.114	259.06	0.03825	0.03825	0.15225	0.115375	0.0781875	0	12.5	13	12.25	0	82.1018
					ABaB02	90	269.7	262.622	7.07825	221.3	223.5	2.2	0.616441	48.4	272.1	243.5	20	0.0957427			stdev	0.0569302		1.10524			0.041502	3.13319		St. Dev.	1.10668	2.2	22.2	0.77	1.02	1.892	0.102	262.6	-0.02175	-0.02175	0.08025	0.0454883	0.153438	0	13.5	1.29099	13.75	0	168.224
					ABaB03	91	260.9	253.822	7.07825	217.7	220.8	3.1		43.2	263.8	240.9	20.1															3.1	23.2	0.78	1.045	1.982	0.157	253.41	-0.41175	0	0.157		0.07525	0	11.5		1.5	0	73.2484
		0			ABaB04	92	278.5	271.422	7.07825	231.5	233.1	1.6		47	280.3	253.3	20.2															1.6	21.8	0.753	1.052	1.877	0.072	271.22	-0.20175	0	0.072			0	14.5			0	201.389
				1	ABaB11	93	274.4	267.322	7.07825	224.4	226	1.6	2.45	50	275.8	245.8	19.8	19.95														1.6	21.4	0.736	1.027	1.825	0.062	267.22	-0.10175	0	0.062	0.141	0.095	0	14.5	13.8333	13.125	0	233.871
					ABaB12	94	278.8	271.722	7.07825	228.7	231.9	3.2	0.772442	50.1	282	251.9	20	0.129099														3.2	23.2	0.716	1.063	1.944	0.165	271.68	-0.04175	0	0.165	0.073353	0.1815	0	12	0.57735	13.75	1	72.7273
					ABaB13	95	269.8	262.722	7.07825	226.7	228.7	2		43.1	271.8	248.6	19.9															2	21.9	0.729	1.066	1.901	0.106	262.61	-0.11175	0	0.106		0.0865	0	13.5		0.625	0	127.358
		1			ABaB14	96	284.4	277.322	7.07825	231.3	234.3	3		53.1	287.2	254.4	20.1															3	23.1	0.743	1.069	2.043	0.231	277.26	-0.06175	0	0.231			0	13.5			0	58.4416
				3	ABaB31	97	277.2	270.122	7.07825	225.3	228.8	3.5	2.975	51.9	280.6	248.9	20.1	20.15														3.5	23.6	0.74	1.056	1.943	0.147	269.84	-0.28175	0	0.147	0.14875	0.145	0	12.5	12.5	12.5	0	85.034
					ABaB32	98	281.2	274.122	7.07825	230.4	233.5	3.1	0.457347	50.8	284.4	253.7	20.2	0.057735														3.1	23.3	0.755	1.057	1.964	0.152	274.13	0.00825	0.00825	0.16025	0.0107325	0.18475	0	13.5	0	12.75	1	84.2434
					ABaB33	99	286.4	279.322	7.07825	231.3	233.7	2.4		55.1	288.9	253.9	20.2															2.4	22.6	0.745	1.028	1.983	0.21	279.37	0.04825	0.04825	0.25825		0.03975	1	12.5		0.25	0	48.4027
		3			ABaB34	100	279.9	272.822	7.07825	227.5	230.4	2.9		52.4	282.8	250.5	20.1															2.9	23	0.748	1.03	1.917	0.139	272.66	-0.16175	0	0.139			0	12.5			0	89.9281
				6	ABaB61	101	270.9	263.822	7.07825	228.9	231	2.1	1.95	42	273.1	251.1	20.1	20.2														2.1	22.2	0.741	1.012	1.856	0.103	263.88	0.05825	0.05825	0.16125	0.150875	0.11575	0	13	13.625	13.375	0	80.6202
					ABaB62	102	281.1	274.022	7.07825	229.7	231.3	1.6	0.238048	51.4	282.9	251.7	20.4	0.141421														1.6	22	0.741	1.012	1.818	0.065	274.18	0.15825	0.15825	0.22325	0.0550214	0.17675	0	14	0.478714	14	0	62.71
					ABaB63	103	282.7	275.622	7.07825	227.9	229.9	2		54.8	284.6	250	20.1															2	22.1	0.754	1.019	1.87	0.097	275.21	-0.41175	0	0.097		0.061	0	14		0.625	0	144.33
		6			ABaB64	104	279	271.922	7.07825	228.3	230.4	2.1		50.7	281.1	250.6	20.2															2.1	22.3	0.736	1.031	1.889	0.122	271.8	-0.12175	0	0.122			0	13.5			0	110.656
				12	ABaB121	105	279.2	272.122	7.07825	226.5	228.8	2.3	2.4	52.7	281.5	249	20.2	20.05														2.3	22.5	0.746	1.044	1.884	0.094	272.05	-0.07175	-0.07175	0.02225	0.0998125	0.0655625	0	14	14	13.75	0	629.213
					ABaB122	106	283.1	276.022	7.07825	227.8	230.5	2.7	0.60553	55.3	286	250.4	19.9	0.129099														2.7	22.6	0.718	1.03	1.879	0.131	275.11	-0.91175	0	0.131	0.062615	0.13975	0	14.5	0.707107	14.5	0	110.687
					ABaB123	107	263.9	256.822	7.07825	222.3	223.9	1.6		41.6	265.6	244	20.1															1.6	21.7	0.739	1.031	1.85	0.08	256.78	-0.04175	0	0.08		0.0741875	0	14.5		0.75	0	181.25
		12			ABaB124	108	282.2	275.122	7.07825	230	233	3		52.2	285.2	253	20															3	23	0.748	1.009	1.923	0.166	275.09	-0.03175	0	0.166			0	13			0	78.3133
				24	ABaB241	109	266.7	259.622	7.07825	219.1	224.9	5.8	3.225	47.6	272.3	244.9	20	20.1														5.8	25.8	0.753	1.034	2.129	0.342	259.55	-0.07175	0	0.342	0.14925	0.068	0	12.5	13.5	12.875	0	36.5497
					ABaB242	110	277.8	270.722	7.07825	226.9	228.7	1.8	1.86615	50.9	279.6	248.8	20.1	0.0816497														1.8	21.9	0.766	1.038	1.863	0.059	270.67	-0.05175	0	0.059	0.131667	0.17925	0	15	1.08012	13.875	0	254.237
					ABaB243	111	277.4	270.322	7.07825	223.2	225.1	1.9		54.2	279.6	245.2	20.1															1.9	22	0.768	1.035	1.874	0.071	270.2	-0.12175	0	0.071		0.11125	0	13.5		1	0	190.141
		24			ABaB244	112	284.4	277.322	7.07825	230.8	234.2	3.4		53.6	287.9	254.4	20.2															3.4	23.6	0.738	1.029	1.892	0.125	276.83	-0.49175	0	0.125			0	13			0	104
				48	ABaB481	113	282.3	275.222	7.07825	228.9	230.6	1.7	2.15	53.4	284	250.4	19.8	20.025														1.7	21.5	0.777	1.038	1.911	0.096	275.17	-0.05175	0	0.096	0.113333	0.114	0	14.5	13.75	13.125	0	151.042
					ABaB482	114	271.5	264.422	7.07825	220.9	223.4	2.5	0.341565	50.6	274.1	243.4	20	0.170783														2.5	22.5	0.787	1.034	1.945	0.124	264.12	-0.30175	0	0.124	0.0151438	0.134063	0	13.5	1.32288	14.625	0	108.871
					ABaB483	115	277.7	270.622	7.07825	227.4	229.5	2.1		50.3	279.8	249.6	20.1															2.1	22.2	1.553	1.026	2.675	0.096	270.69	0.06825	0.06825	0.16425		0.0200625	1	15		1.5	0	91.3242
		48			ABaB484	116	276.2	269.122	7.07825	222.5	224.8	2.3		53.7	278.5	245	20.2															2.3	22.5	1.557	1.048	2.725	0.12	268.98	-0.14175	0	0.12			0	12			0	100
				72	ABaB721	117	273.8	266.722	7.07825	231.2	233.4	2.2	2.875	42.6	276	253.6	20.2	20.1														2.2	22.4	0.79	1.032	1.951	0.129	266.57	-0.15175	0	0.129	0.179063	0.13875	0	16.5	14.25	12.875	0	127.907
					ABaB722	118	271.4	264.322	7.07825	217.6	221.1	3.5	0.780491	53.8	274.9	241.1	20	0.11547														3.5	23.5	0.787	1.038	1.999	0.174	264.4	0.07825	0.07825	0.25225	0.0560671	0.207813	0	15	1.84842	15.375	0	59.4648
					ABaB723	119	272.9	265.822	7.07825	219.9	222.1	2.2		53	275.2	242.1	20															2.2	22.2	0.771	1.01	1.923	0.142	265.69	-0.13175	0	0.142		0.0690625	0	13		2.5	0	91.5493
		72			ABaB724	120	280.8	273.722	7.07825	232.2	235.8	3.6		48.6	284.5	256	20.2															3.6	23.8	0.767	1.022	1.982	0.193	273.61	-0.11175	0	0.193			0	12.5			0	64.7668
				96	ABaB961	121	280.2	273.122	7.07825	229.5	231.2	1.7	2.45	50.7	281.9	251.2	20	20.1														1.7	21.7	0.77	1.032	1.878	0.076	272.7	-0.42175	0	0.076	0.143563	0.11725	0	15	13.8333	13.875	1	197.368
					ABaB962	122	271.4	264.322	7.07825	220.7	223.2	2.5	0.525991	50.7	274	243.3	20.1	0.0816497														2.5	22.6	0.776	1.026	1.919	0.117	264.41	0.08825	0.08825	0.20525	0.0543685	0.172813	0	14	0.288675	14.25	0	68.2095
					ABaB963	123	277.7	270.622	7.07825	227.5	230.2	2.7		50.2	280.6	250.4	20.2															2.7	22.9	0.765	1.036	1.932	0.131	270.6	-0.02175	0	0.131		0.0555625	0	13.5		0.375	0	103.053
		96			ABaB964	124	273.6	266.522	7.07825	228.3	231.2	2.9		45.3	276.6	251.3	20.1															2.9	23	0.784	1.037	1.983	0.162	266.5	-0.02175	0	0.162			0	14			0	86.4198
				120	ABaB1201	125	278.9	271.822	7.07825	226.6	230.1	3.5	3.05	52.3	282.5	250.3	20.2	20.1														3.5	23.7	0.79	1.037	1.964	0.137	271.89	0.06825	0.06825	0.20525	0.175375	0.1435	0	13	15	14.5	0	63.3374
					ABaB1202	126	274.5	267.422	7.07825	224.3	226.8	2.5	0.914695	50.2	277.2	246.8	20	0.0816497														2.5	22.5	0.77	1.014	1.888	0.104	267.57	0.14825	0.14825	0.25225	0.0734803	0.217	0	15	1.63299	15.5	0	59.4648
					ABaB1203	127	262	254.922	7.07825	218.1	220.2	2.1		43.9	264.2	240.3	20.1															2.1	22.2	0.775	1.016	1.87	0.079	254.91	-0.01175	0	0.079		0.0735	0	17		1	0	215.19
		120			ABaB1204	128	268.5	261.422	7.07825	218.2	222.3	4.1		50.3	272.7	242.4	20.1															4.1	24.2	0.783	1.011	1.959	0.165	261.42	-0.00175	0	0.165			0	15			0	90.9091
				144	ABaB1441	129	280.1	273.022	7.07825	227	228.9	1.9	2.475	53.1	282.2	249.1	20.2	20.125														1.9	22.1	0.773	0.772	1.637	0.092	272.87	-0.15175	0	0.092	0.141	0.084	0	16.5	14.6667	14.625	0	179.348
					ABaB1442	130	278.3	271.222	7.07825	227.4	230	2.6	1.05317	50.9	280.9	250.1	20.1	0.05														2.6	22.7	0.766	0.777	1.678	0.135	270.83	-0.39175	0	0.135	0.052259	0.15025	0	15.5	2.36291	17.375	0	114.815
					ABaB1443	131	274.8	267.722	7.07825	223.4	224.9	1.5		51.4	276.4	245	20.1															1.5	21.6	0.791	0.795	1.646	0.06	267.51	-0.21175	0	0.06		0.06625	0	20		2.75	0	333.333
		144			ABaB1444	132	276.8	269.722	7.07825	226.2	230.1	3.9		50.6	280.8	250.2	20.1															3.9	24	0.783	0.799	1.778	0.196	269.66	-0.06175	0	0.196			0	12			0	61.2245
			HCl-PVWD	0	ABaBHCl01	133	276.9	269.822	7.07825	223	225.3	2.3	3.4	53.9	279.6	245.5	20.2	20.125														2.3	22.5	0.766	1.06	1.959	0.133	269.8	-0.02175	0	0.133	0.227375	0.14425	0	15	15.625	15.375	0	112.782
					ABaBHCl02	134	282.2	275.122	7.07825	232	235.3	3.3	0.867948	50.2	285.6	255.4	20.1	0.0957427														3.3	23.4	0.766	1.03	1.939	0.143	275.33	0.20825	0.20825	0.35125	0.104944	0.29575	0	16	0.478714	16	0	45.5516
					ABaBHCl03	135	278	270.922	7.07825	227	231.4	4.4		51	282.6	251.6	20.2															4.4	24.6	0.779	1.039	1.987	0.169	271.03	0.10825	0.10825	0.27725		0.1515	0	15.5		0.625	0	55.9062
		0			ABaBHCl04	136	279.8	272.722	7.07825	227	230.6	3.6		52.8	283.6	250.6	20															3.6	23.6	0.78	1.069	1.997	0.148	272.55	-0.17175	0	0.148			0	16			0	108.108
				1	ABaBHCl11	137	272.4	265.322	7.07825	224.9	227.4	2.5	2.375	47.5	275	247.6	20.2	20.1														2.5	22.7	0.735	1.077	1.916	0.104	265.4	0.07825	0.07825	0.18225	0.145375	0.12725	0	16.5	16.25	16	0	90.535
					ABaBHCl12	138	272.2	265.122	7.07825	217.7	219.6	1.9	0.4272	54.5	274.3	239.7	20.1	0.141421														1.9	22	0.738	1.077	1.885	0.07	265.22	0.09825	0.09825	0.16825	0.0398855	0.17175	0	16	0.288675	16.5	0	95.0966
					ABaBHCl13	139	277.9	270.822	7.07825	223.2	226.1	2.9		54.7	280	246	19.9															2.9	22.8	0.759	1.069	1.967	0.139	269.88	-0.94175	0	0.139		0.0445	0	16		0.5	0	115.108
		1			ABaBHCl14	140	275.1	268.022	7.07825	226.9	229.1	2.2		48.2	277.4	249.3	20.2															2.2	22.4	0.734	1.052	1.878	0.092	267.98	-0.04175	0	0.092			0	16.5			0	179.348
				3	ABaBHCl31	141	272.6	265.522	7.07825	227	229.7	2.7	2.55	45.6	275.2	249.8	20.1	20.175														2.7	22.8	0.751	1.027	1.871	0.093	265.33	-0.19175	0	0.093	0.0980833	0.09825	0	18.5	16.8333	16.875	1	198.925
					ABaBHCl32	142	270	262.922	7.07825	218.7	221.1	2.4	0.544671	51.3	272.4	241.3	20.2	0.05														2.4	22.6	0.737	1.029	1.866	0.1	262.8	-0.12175	0	0.1	0.00444644	0.116	0	17	0.288675	17.375	0	170
					ABaBHCl33	143	264.8	257.722	7.07825	213.1	215	1.9		51.7	266.8	235.2	20.2															1.9	22.1	0.746	1.032	1.851	0.073	257.75	0.02825	0.02825	0.10125		0.01775	0	17		0.5	0	167.901
		3			ABaBHCl34	144	283.7	276.622	7.07825	228.1	231.3	3.2		55.6	287.1	251.5	20.2															3.2	23.4	0.744	1.038	1.884	0.102	276.68	0.05825	0.05825	0.16025			1	16.5			0	102.964
				6	ABaBHCl61	145	263.8	256.722	7.07825	221.8	224	2.2	2.025	42	266.2	244.2	20.2	20.125														2.2	22.4	0.738	1.019	1.872	0.115	256.69	-0.03175	0	0.115	0.0894167	0.0849375	0	17	16.5	16.375	0	147.826
					ABaBHCl62	146	276.1	269.022	7.07825	225.6	228	2.4	0.35	50.5	278.6	248	20	0.15														2.4	22.4	0.744	1.031	1.869	0.094	269.2	0.17825	0.17825	0.27225	0.0276997	0.154312	1	16.5	0.408248	16.625	0	60.6061
					ABaBHCl63	147	280.1	273.022	7.07825	231.8	233.4	1.6		48.3	281.7	253.4	20															1.6	21.6	0.74	1.027	1.827	0.06	273	-0.02175	0	0.06		0.069375	0	16.5		0.25	0	275
		6			ABaBHCl64	148	272.8	265.722	7.07825	220.2	222.1	1.9		52.6	274.8	242.4	20.3															1.9	22.2	0.751	1.023	1.859	0.085	265.73	0.00825	0.00825	0.09325			0	16			0	171.582
				12	ABaBHCl121	149	272.4	265.322	7.07825	230.3	233.8	3.5	2.875	42.1	276	253.9	20.1	20.025														3.5	23.6	0.744	1.035	1.975	0.196	265.37	0.04825	0.04825	0.24425	0.196688	0.133812	0	17	17	16.75	0	69.6008
					ABaBHCl122	150	277.5	270.422	7.07825	226.9	229.6	2.7	0.809835	50.6	280.3	249.7	20.1	0.0957427														2.7	22.8	0.739	1.032	1.88	0.109	270.59	0.16825	0.16825	0.27725	0.0752148	0.2525	0	17	0	17	0	61.3165
					ABaBHCl123	151	268.7	261.622	7.07825	218.3	221.8	3.5		50.4	271.9	241.8	20															3.5	23.5	0.733	1.041	1.909	0.135	261.58	-0.04175	0	0.135		0.118688	0	16		0.25	1	118.519
		12			ABaBHCl124	152	273.1	266.022	7.07825	223.5	225.3	1.8		49.6	274.8	245.2	19.9															1.8	21.7	0.733	1.045	1.84	0.062	266.09	0.06825	0.06825	0.13025			0	17			0	130.518
				24	ABaBHCl241	153	274.8	267.722	7.07825	224.3	226.9	2.6	2.65	50.5	277.4	246.9	20	20.025														2.6	22.6	0.76	1.042	1.898	0.096	267.88	0.15825	0.15825	0.25425	0.130313	0.076	0	16.5	17	16.875	1	64.8968
					ABaBHCl242	154	285.8	278.722	7.07825	229.7	231.4	1.7	1.03441	56.1	287.7	251.4	20	0.05														1.7	21.7	0.781	1.054	1.881	0.046	278.54	-0.18175	0	0.046	0.090286	0.164813	0	17	0	17	0	369.565
					ABaBHCl243	155	275.4	268.322	7.07825	224.7	228.8	4.1		50.7	279.5	248.8	20															4.1	24.1	0.783	1.038	1.956	0.135	268.3	-0.02175	0	0.135		0.0888125	0	17		0.125	0	125.926
		24			ABaBHCl244	156	260.9	253.822	7.07825	220.4	222.6	2.2		40.5	263.1	242.7	20.1															2.2	22.3	0.771	1.046	1.903	0.086	253.81	-0.01175	0	0.086			0	17			0	197.674
				48	ABaBHCl481	157	269.8	262.722	7.07825	226.7	228.2	1.5	2.375	43.1	271.1	248.4	20.2	20.125														1.5	21.7	1.5225	1.043	2.654	0.0885	262.7	-0.02175	0	0.0885	0.0833333	0.0789375	0	15	15.3333	14.5	0	169.492
					ABaBHCl482	158	283.4	276.322	7.07825	228.8	231.3	2.5	0.914239	54.6	285.9	251.5	20.2	0.0957427														2.5	22.7	0.776	1.052	1.891	0.063	276.37	0.04825	0.04825	0.11125	0.0308265	0.1695	0	15	0.57735	15.25	0	134.831
					ABaBHCl483	159	267.8	260.722	7.07825	217.3	220.9	3.6		50.5	271.5	241	20.1															3.6	23.7	1.558	1.013	2.707	0.136	260.93	0.20825	0.20825	0.34425		0.0905625	1	13		0.75	1	37.7633
		48			ABaBHCl484	160	279.6	272.522	7.07825	227.4	229.3	1.9		52.2	281.4	249.3	20															1.9	21.9	0.774	1.057	1.873	0.042	272.53	0.00825	0.00825	0.05025			0	16			0	318.408
				72	ABaBHCl721	161	259.4	252.322	7.07825	214.7	216.2	1.5	1.6	44.7	261.1	236.4	20.2	20.175														1.5	21.7	0.787	1.01	1.84	0.043	252.3	-0.02175	0	0.043	0.0533125	0.04075	0	16	16	16	0	372.093
					ABaBHCl722	162	281.5	274.422	7.07825	230.4	231.6	1.2	0.547723	51.1	282.9	252	20.4	0.170783														1.2	21.6	0.777	1.018	1.835	0.04	274.44	0.01825	0.01825	0.05825	0.0192628	0.0631875	0	16.5	0	16.125	1	283.262
					ABaBHCl723	163	266.7	259.622	7.07825	224.4	226.8	2.4		42.3	269.1	246.9	20.1															2.4	22.5	0.77	1.015	1.863	0.078	259.55	-0.07175	0	0.078		0.0224375	0	16		0.125	0	205.128
		72			ABaBHCl724	164	277.7	270.622	7.07825	226.6	227.9	1.3		51.1	279.1	247.9	20															1.3	21.3	0.778	1.052	1.864	0.034	270.54	-0.08175	0	0.034			0	16			0	470.588
				96	ABaBHCl961	165	270.7	263.622	7.07825	228.9	231.2	2.3	2.6	41.8	273	251.3	20.1	20.2														2.3	22.4	0.786	1.037	1.898	0.075	263.74	0.11825	0.11825	0.19325	0.157875	0.09175	0	17	17	17	0	87.969
					ABaBHCl962	166	278.7	271.622	7.07825	227.7	231.2	3.5	0.648074	51	282.3	251.4	20.2	0.0816497														3.5	23.7	0.79	1.017	1.902	0.095	271.8	0.17825	0.17825	0.27325	0.0941808	0.21325	0	17	0	17	0	62.2141
					ABaBHCl963	167	278.8	271.722	7.07825	227.2	229.8	2.6		51.6	281.7	250.1	20.3															2.6	22.9	0.779	1.03	1.91	0.101	271.67	-0.05175	0	0.101		0.1215	0	17		0	0	168.317
		96			ABaBHCl964	168	281.8	274.722	7.07825	231.2	233.2	2		50.6	284.1	253.4	20.2															2	22.2	0.775	1.036	1.875	0.064	274.71	-0.01175	0	0.064			0	17			0	265.625
				120	ABaBHCl1201	169	280.4	273.322	7.07825	230.9	233.8	2.9	2	49.5	283.4	254	20.2	20.15														2.9	23.1	0.755	1.046	1.899	0.098	273.18	-0.14175	0	0.098	0.0815	0.0701875	0	16.5	16.5	16.375	0	168.367
					ABaBHCl1202	170	278.8	271.722	7.07825	227	228.7	1.7	0.621825	51.8	280.6	249	20.3	0.129099														1.7	22	0.772	1.034	1.855	0.049	271.63	-0.09175	0	0.049	0.024198	0.0989375	0	16	0.408248	16.625	0	326.531
					ABaBHCl1203	171	287.8	280.722	7.07825	231.5	233.4	1.9		56.3	289.9	253.5	20.1															1.9	22	0.768	1.012	1.839	0.059	280.74	0.01825	0.01825	0.07725		0.02875	0	16.5		0.25	0	213.592
		120			ABaBHCl1204	172	269.5	262.422	7.07825	217.9	219.4	1.5		51.6	271	239.4	20															1.5	21.5	1.5215	1.803	3.358	0.0335	262.49	0.06825	0.06825	0.10175			0	17			0	167.076
				144	ABaBHCl1441	173	276.58	269.502	7.07825	228.65	231.44	2.79	2.795	47.93	279.3	251.3	19.86	19.965														2.79	22.65	0.785	0.753	1.634	0.096	269.34	-0.16175	0	0.096	0.09825	0.079	0	17	16.875	16.5	0	177.083
					ABaBHCl1442	174	272.08	265.002	7.07825	220.5	224.14	3.64	0.613216	51.58	275.7	244.1	19.96	0.0772442										Blend/(g)	average	2.91381		3.64	23.6	0.774	0.737	1.664	0.153	265	-0.00175	0	0.153	0.0398863	0.11025	0	16.5	0.478714	17.125	0	107.843
					ABaBHCl1443	175	276.1	269.022	7.07825	224.66	226.86	2.2		51.44	278.3	246.9	20.04												stdev	1.04615		2.2	22.24	0.791	0.752	1.601	0.058	268.97	-0.05175	0	0.058		0.03125	0	17.5		0.625	0	301.724
		144			ABaBHCl1444	176	281.46	274.382	7.07825	227.85	230.4	2.55		53.61	284	250.4	20															2.55	22.55	0.768	0.748	1.602	0.086	273.78	-0.60175	0	0.086			0	16.5			0	191.86
										DBa/(g)	average	2.67602				average	20.0816															2.57273	25.2316												17.1733
											stdev	0.976358				stdev	0.117623															0.843405	2.78812												2.56455
																																2.47682
																																0.773584
[truncated: 4 more columns]
